# Supplementary material for: Magnetically Induced Current Densities in Zinc Porphyrin Nanoshells
Source: J Phys Chem A. 2022 Mar 18;126(12):1936–45. doi: 10.1021/acs.jpca.1c10815 (PMC8978182; doi:10.1021/acs.jpca.1c10815)
Supplement: Supplementary file 1 — jp1c10815_si_001.zip [file jp1c10815_si_001.zip]

Archive with 7 entries (7 files):
- Molecule-1.xyz
- Molecule-2.xyz
- Molecule-3.xyz
- Molecule-4-dication.xyz
- Molecule-4.xyz
- Molecule-5-dication.xyz
- Molecule-5.xyz
