# Supplementary material for: Magnetically Induced Current Densities in Zinc Porphyrin Nanoshells
Source: J Phys Chem A. 2022 Mar 18;126(12):1936–45. doi: 10.1021/acs.jpca.1c10815 (PMC8978182; doi:10.1021/acs.jpca.1c10815)
Supplement: Supplementary file 1 — jp1c10815_si_001.zip [file jp1c10815_si_001.zip › Molecule-1.xyz]

370
Energy =
Zn   -0.0000000    0.0000000   12.0465157 
C    -3.5096273   -2.5357550   11.8444847 
C    -2.5357550   -3.5096273   11.8444847 
C    -1.2665921   -2.8253385   11.9335430 
C    -2.8253385   -1.2665921   11.9335430 
N    -1.4636484   -1.4636484   12.0365855 
C    -3.4621685    0.0000000   11.7800867 
C    -2.8253385    1.2665921   11.9335430 
C    -3.5096273    2.5357550   11.8444847 
C    -2.5357550    3.5096273   11.8444847 
C    -1.2665921    2.8253385   11.9335430 
N    -1.4636484    1.4636484   12.0365855 
C     0.0000000    3.4621685   11.7800867 
C     1.2665921    2.8253385   11.9335430 
C     2.5357550    3.5096273   11.8444847 
C     3.5096273    2.5357550   11.8444847 
C     2.8253385    1.2665921   11.9335430 
N     1.4636484    1.4636484   12.0365855 
C     3.4621685    0.0000000   11.7800867 
C     2.8253385   -1.2665921   11.9335430 
C     3.5096273   -2.5357550   11.8444847 
C     2.5357550   -3.5096273   11.8444847 
C     1.2665921   -2.8253385   11.9335430 
N     1.4636484   -1.4636484   12.0365855 
C     0.0000000   -3.4621685   11.7800867 
H    -4.5962096   -2.6593581   11.7980299 
H    -2.6593581   -4.5962096   11.7980299 
H    -4.5962096    2.6593581   11.7980299 
H    -2.6593581    4.5962096   11.7980299 
H     2.6593581    4.5962096   11.7980299 
H     4.5962096    2.6593581   11.7980299 
H     4.5962096   -2.6593581   11.7980299 
H     2.6593581   -4.5962096   11.7980299 
Zn    0.0000000   -6.6310824    5.4963213 
C    -3.4905205   -6.6297148    2.9495570 
C    -2.5355247   -6.9311057    2.0042107 
C    -1.2644322   -6.9858714    2.6903684 
C    -2.8009610   -6.5436170    4.2149053 
N    -1.4530732   -6.7791268    4.0418191 
C    -3.4295483   -6.2205521    5.4526858 
C    -2.8079750   -6.3124820    6.7347173 
C    -3.5000544   -6.1499592    7.9922579 
C    -2.5377596   -6.1581796    8.9769495 
C    -1.2655592   -6.3169167    8.3106637 
N    -1.4549742   -6.4578552    6.9509662 
C     0.0000000   -6.1817587    8.9539487 
C     1.2655592   -6.3169167    8.3106637 
C     2.5377596   -6.1581796    8.9769495 
C     3.5000544   -6.1499592    7.9922579 
C     2.8079750   -6.3124820    6.7347173 
N     1.4549742   -6.4578552    6.9509662 
C     3.4295483   -6.2205521    5.4526858 
C     2.8009610   -6.5436170    4.2149053 
C     3.4905205   -6.6297148    2.9495570 
C     2.5355247   -6.9311057    2.0042107 
C     1.2644322   -6.9858714    2.6903684 
N     1.4530732   -6.7791268    4.0418191 
C     0.0000000   -7.1082623    2.0348638 
H    -4.5680406   -6.4930289    2.8102807 
H    -2.6736333   -7.0823335    0.9313663 
H    -4.5838047   -6.0568119    8.1032659 
H    -2.6717496   -6.0604957   10.0583005 
H     2.6717496   -6.0604957   10.0583005 
H     4.5838047   -6.0568119    8.1032659 
H     4.5680406   -6.4930289    2.8102807 
H     2.6736333   -7.0823335    0.9313663 
Zn   -0.0000000    6.6310824    5.4963213 
C    -3.5000544    6.1499592    7.9922579 
C    -2.5377596    6.1581796    8.9769495 
C    -1.2655592    6.3169167    8.3106637 
C    -2.8079750    6.3124820    6.7347173 
N    -1.4549742    6.4578552    6.9509662 
C    -3.4295483    6.2205521    5.4526858 
C    -2.8009610    6.5436170    4.2149053 
C    -3.4905205    6.6297148    2.9495570 
C    -2.5355247    6.9311057    2.0042107 
C    -1.2644322    6.9858714    2.6903684 
N    -1.4530732    6.7791268    4.0418191 
C    -0.0000000    7.1082623    2.0348638 
C     1.2644322    6.9858714    2.6903684 
C     2.5355247    6.9311057    2.0042107 
C     3.4905205    6.6297148    2.9495570 
C     2.8009610    6.5436170    4.2149053 
N     1.4530732    6.7791268    4.0418191 
C     3.4295483    6.2205521    5.4526858 
C     2.8079750    6.3124820    6.7347173 
C     3.5000544    6.1499592    7.9922579 
C     2.5377596    6.1581796    8.9769495 
C     1.2655592    6.3169167    8.3106637 
N     1.4549742    6.4578552    6.9509662 
C    -0.0000000    6.1817587    8.9539487 
H    -4.5838047    6.0568119    8.1032659 
H    -2.6717496    6.0604957   10.0583005 
H    -4.5680406    6.4930289    2.8102807 
H    -2.6736333    7.0823335    0.9313663 
H     2.6736333    7.0823335    0.9313663 
H     4.5680406    6.4930289    2.8102807 
H     4.5838047    6.0568119    8.1032659 
H     2.6717496    6.0604957   10.0583005 
Zn    6.6310824    0.0000000    5.4963213 
C     6.1581796   -2.5377596    8.9769495 
C     6.1499592   -3.5000544    7.9922579 
C     6.3124820   -2.8079750    6.7347173 
C     6.3169167   -1.2655592    8.3106637 
N     6.4578552   -1.4549742    6.9509662 
C     6.1817587    0.0000000    8.9539487 
C     6.3169167    1.2655592    8.3106637 
C     6.1581796    2.5377596    8.9769495 
C     6.1499592    3.5000544    7.9922579 
C     6.3124820    2.8079750    6.7347173 
N     6.4578552    1.4549742    6.9509662 
C     6.2205521    3.4295483    5.4526858 
C     6.5436170    2.8009610    4.2149053 
C     6.6297148    3.4905205    2.9495570 
C     6.9311057    2.5355247    2.0042107 
C     6.9858714    1.2644322    2.6903684 
N     6.7791268    1.4530732    4.0418191 
C     7.1082623    0.0000000    2.0348638 
C     6.9858714   -1.2644322    2.6903684 
C     6.9311057   -2.5355247    2.0042107 
C     6.6297148   -3.4905205    2.9495570 
C     6.5436170   -2.8009610    4.2149053 
N     6.7791268   -1.4530732    4.0418191 
C     6.2205521   -3.4295483    5.4526858 
H     6.0604957   -2.6717496   10.0583005 
H     6.0568119   -4.5838047    8.1032659 
H     6.0604957    2.6717496   10.0583005 
H     6.0568119    4.5838047    8.1032659 
H     6.4930289    4.5680406    2.8102807 
H     7.0823335    2.6736333    0.9313663 
H     7.0823335   -2.6736333    0.9313663 
H     6.4930289   -4.5680406    2.8102807 
Zn   -6.6310824   -0.0000000    5.4963213 
C    -6.9311057   -2.5355247    2.0042107 
C    -6.6297148   -3.4905205    2.9495570 
C    -6.5436170   -2.8009610    4.2149053 
C    -6.9858714   -1.2644322    2.6903684 
N    -6.7791268   -1.4530732    4.0418191 
C    -7.1082623   -0.0000000    2.0348638 
C    -6.9858714    1.2644322    2.6903684 
C    -6.9311057    2.5355247    2.0042107 
C    -6.6297148    3.4905205    2.9495570 
C    -6.5436170    2.8009610    4.2149053 
N    -6.7791268    1.4530732    4.0418191 
C    -6.2205521    3.4295483    5.4526858 
C    -6.3124820    2.8079750    6.7347173 
C    -6.1499592    3.5000544    7.9922579 
C    -6.1581796    2.5377596    8.9769495 
C    -6.3169167    1.2655592    8.3106637 
N    -6.4578552    1.4549742    6.9509662 
C    -6.1817587   -0.0000000    8.9539487 
C    -6.3169167   -1.2655592    8.3106637 
C    -6.1581796   -2.5377596    8.9769495 
C    -6.1499592   -3.5000544    7.9922579 
C    -6.3124820   -2.8079750    6.7347173 
N    -6.4578552   -1.4549742    6.9509662 
C    -6.2205521   -3.4295483    5.4526858 
H    -7.0823335   -2.6736333    0.9313663 
H    -6.4930289   -4.5680406    2.8102807 
H    -7.0823335    2.6736333    0.9313663 
H    -6.4930289    4.5680406    2.8102807 
H    -6.0568119    4.5838047    8.1032659 
H    -6.0604957    2.6717496   10.0583005 
H    -6.0604957   -2.6717496   10.0583005 
H    -6.0568119   -4.5838047    8.1032659 
Zn    0.0000000   -6.6310824   -5.4963213 
C    -3.5000544   -6.1499592   -7.9922579 
C    -2.5377596   -6.1581796   -8.9769495 
C    -1.2655592   -6.3169167   -8.3106637 
C    -2.8079750   -6.3124820   -6.7347173 
N    -1.4549742   -6.4578552   -6.9509662 
C    -3.4295483   -6.2205521   -5.4526858 
C    -2.8009610   -6.5436170   -4.2149053 
C    -3.4905205   -6.6297148   -2.9495570 
C    -2.5355247   -6.9311057   -2.0042107 
C    -1.2644322   -6.9858714   -2.6903684 
N    -1.4530732   -6.7791268   -4.0418191 
C     0.0000000   -7.1082623   -2.0348638 
C     1.2644322   -6.9858714   -2.6903684 
C     2.5355247   -6.9311057   -2.0042107 
C     3.4905205   -6.6297148   -2.9495570 
C     2.8009610   -6.5436170   -4.2149053 
N     1.4530732   -6.7791268   -4.0418191 
C     3.4295483   -6.2205521   -5.4526858 
C     2.8079750   -6.3124820   -6.7347173 
C     3.5000544   -6.1499592   -7.9922579 
C     2.5377596   -6.1581796   -8.9769495 
C     1.2655592   -6.3169167   -8.3106637 
N     1.4549742   -6.4578552   -6.9509662 
C     0.0000000   -6.1817587   -8.9539487 
H    -4.5838047   -6.0568119   -8.1032659 
H    -2.6717496   -6.0604957  -10.0583005 
H    -4.5680406   -6.4930289   -2.8102807 
H    -2.6736333   -7.0823335   -0.9313663 
H     2.6736333   -7.0823335   -0.9313663 
H     4.5680406   -6.4930289   -2.8102807 
H     4.5838047   -6.0568119   -8.1032659 
H     2.6717496   -6.0604957  -10.0583005 
Zn   -0.0000000    6.6310824   -5.4963213 
C    -3.4905205    6.6297148   -2.9495570 
C    -2.5355247    6.9311057   -2.0042107 
C    -1.2644322    6.9858714   -2.6903684 
C    -2.8009610    6.5436170   -4.2149053 
N    -1.4530732    6.7791268   -4.0418191 
C    -3.4295483    6.2205521   -5.4526858 
C    -2.8079750    6.3124820   -6.7347173 
C    -3.5000544    6.1499592   -7.9922579 
C    -2.5377596    6.1581796   -8.9769495 
C    -1.2655592    6.3169167   -8.3106637 
N    -1.4549742    6.4578552   -6.9509662 
C    -0.0000000    6.1817587   -8.9539487 
C     1.2655592    6.3169167   -8.3106637 
C     2.5377596    6.1581796   -8.9769495 
C     3.5000544    6.1499592   -7.9922579 
C     2.8079750    6.3124820   -6.7347173 
N     1.4549742    6.4578552   -6.9509662 
C     3.4295483    6.2205521   -5.4526858 
C     2.8009610    6.5436170   -4.2149053 
C     3.4905205    6.6297148   -2.9495570 
C     2.5355247    6.9311057   -2.0042107 
C     1.2644322    6.9858714   -2.6903684 
N     1.4530732    6.7791268   -4.0418191 
C    -0.0000000    7.1082623   -2.0348638 
H    -4.5680406    6.4930289   -2.8102807 
H    -2.6736333    7.0823335   -0.9313663 
H    -4.5838047    6.0568119   -8.1032659 
H    -2.6717496    6.0604957  -10.0583005 
H     2.6717496    6.0604957  -10.0583005 
H     4.5838047    6.0568119   -8.1032659 
H     4.5680406    6.4930289   -2.8102807 
H     2.6736333    7.0823335   -0.9313663 
Zn    6.6310824    0.0000000   -5.4963213 
C     6.9311057   -2.5355247   -2.0042107 
C     6.6297148   -3.4905205   -2.9495570 
C     6.5436170   -2.8009610   -4.2149053 
C     6.9858714   -1.2644322   -2.6903684 
N     6.7791268   -1.4530732   -4.0418191 
C     7.1082623    0.0000000   -2.0348638 
C     6.9858714    1.2644322   -2.6903684 
C     6.9311057    2.5355247   -2.0042107 
C     6.6297148    3.4905205   -2.9495570 
C     6.5436170    2.8009610   -4.2149053 
N     6.7791268    1.4530732   -4.0418191 
C     6.2205521    3.4295483   -5.4526858 
C     6.3124820    2.8079750   -6.7347173 
C     6.1499592    3.5000544   -7.9922579 
C     6.1581796    2.5377596   -8.9769495 
C     6.3169167    1.2655592   -8.3106637 
N     6.4578552    1.4549742   -6.9509662 
C     6.1817587    0.0000000   -8.9539487 
C     6.3169167   -1.2655592   -8.3106637 
C     6.1581796   -2.5377596   -8.9769495 
C     6.1499592   -3.5000544   -7.9922579 
C     6.3124820   -2.8079750   -6.7347173 
N     6.4578552   -1.4549742   -6.9509662 
C     6.2205521   -3.4295483   -5.4526858 
H     7.0823335   -2.6736333   -0.9313663 
H     6.4930289   -4.5680406   -2.8102807 
H     7.0823335    2.6736333   -0.9313663 
H     6.4930289    4.5680406   -2.8102807 
H     6.0568119    4.5838047   -8.1032659 
H     6.0604957    2.6717496  -10.0583005 
H     6.0604957   -2.6717496  -10.0583005 
H     6.0568119   -4.5838047   -8.1032659 
Zn   -6.6310824   -0.0000000   -5.4963213 
C    -6.1581796   -2.5377596   -8.9769495 
C    -6.1499592   -3.5000544   -7.9922579 
C    -6.3124820   -2.8079750   -6.7347173 
C    -6.3169167   -1.2655592   -8.3106637 
N    -6.4578552   -1.4549742   -6.9509662 
C    -6.1817587   -0.0000000   -8.9539487 
C    -6.3169167    1.2655592   -8.3106637 
C    -6.1581796    2.5377596   -8.9769495 
C    -6.1499592    3.5000544   -7.9922579 
C    -6.3124820    2.8079750   -6.7347173 
N    -6.4578552    1.4549742   -6.9509662 
C    -6.2205521    3.4295483   -5.4526858 
C    -6.5436170    2.8009610   -4.2149053 
C    -6.6297148    3.4905205   -2.9495570 
C    -6.9311057    2.5355247   -2.0042107 
C    -6.9858714    1.2644322   -2.6903684 
N    -6.7791268    1.4530732   -4.0418191 
C    -7.1082623   -0.0000000   -2.0348638 
C    -6.9858714   -1.2644322   -2.6903684 
C    -6.9311057   -2.5355247   -2.0042107 
C    -6.6297148   -3.4905205   -2.9495570 
C    -6.5436170   -2.8009610   -4.2149053 
N    -6.7791268   -1.4530732   -4.0418191 
C    -6.2205521   -3.4295483   -5.4526858 
H    -6.0604957   -2.6717496  -10.0583005 
H    -6.0568119   -4.5838047   -8.1032659 
H    -6.0604957    2.6717496  -10.0583005 
H    -6.0568119    4.5838047   -8.1032659 
H    -6.4930289    4.5680406   -2.8102807 
H    -7.0823335    2.6736333   -0.9313663 
H    -7.0823335   -2.6736333   -0.9313663 
H    -6.4930289   -4.5680406   -2.8102807 
Zn   -0.0000000    0.0000000  -12.0465157 
C    -3.5096273   -2.5357550  -11.8444847 
C    -2.5357550   -3.5096273  -11.8444847 
C    -1.2665921   -2.8253385  -11.9335430 
C    -2.8253385   -1.2665921  -11.9335430 
N    -1.4636484   -1.4636484  -12.0365855 
C    -3.4621685    0.0000000  -11.7800867 
C    -2.8253385    1.2665921  -11.9335430 
C    -3.5096273    2.5357550  -11.8444847 
C    -2.5357550    3.5096273  -11.8444847 
C    -1.2665921    2.8253385  -11.9335430 
N    -1.4636484    1.4636484  -12.0365855 
C     0.0000000    3.4621685  -11.7800867 
C     1.2665921    2.8253385  -11.9335430 
C     2.5357550    3.5096273  -11.8444847 
C     3.5096273    2.5357550  -11.8444847 
C     2.8253385    1.2665921  -11.9335430 
N     1.4636484    1.4636484  -12.0365855 
C     3.4621685    0.0000000  -11.7800867 
C     2.8253385   -1.2665921  -11.9335430 
C     3.5096273   -2.5357550  -11.8444847 
C     2.5357550   -3.5096273  -11.8444847 
C     1.2665921   -2.8253385  -11.9335430 
N     1.4636484   -1.4636484  -12.0365855 
C     0.0000000   -3.4621685  -11.7800867 
H    -4.5962096   -2.6593581  -11.7980299 
H    -2.6593581   -4.5962096  -11.7980299 
H    -4.5962096    2.6593581  -11.7980299 
H    -2.6593581    4.5962096  -11.7980299 
H     2.6593581    4.5962096  -11.7980299 
H     4.5962096    2.6593581  -11.7980299 
H     4.5962096   -2.6593581  -11.7980299 
H     2.6593581   -4.5962096  -11.7980299 
C    -4.7298506    0.0000000   11.1412200 
C    -5.5810218   -0.0000000   10.2399860 
C     0.0000000    4.7298506   11.1412200 
C    -0.0000000    5.5810218   10.2399860 
C     4.7298506   -0.0000000   11.1412200 
C     5.5810218    0.0000000   10.2399860 
C     0.0000000   -4.7298506   11.1412200 
C     0.0000000   -5.5810218   10.2399860 
C    -4.6845066   -5.5612550    5.4100115 
C    -5.5612550   -4.6845066    5.4100115 
C     4.6845066   -5.5612550    5.4100115 
C     5.5612550   -4.6845066    5.4100115 
C     0.0000000   -7.2082684    0.6190169 
C     0.0000000   -7.2082684   -0.6190169 
C    -4.6845066    5.5612550    5.4100115 
C    -5.5612550    4.6845066    5.4100115 
C     0.0000000    7.2082684    0.6190169 
C     0.0000000    7.2082684   -0.6190169 
C     4.6845066    5.5612550    5.4100115 
C     5.5612550    4.6845066    5.4100115 
C     7.2082684    0.0000000    0.6190169 
C     7.2082684    0.0000000   -0.6190169 
C    -7.2082684    0.0000000    0.6190169 
C    -7.2082684    0.0000000   -0.6190169 
C    -4.6845066   -5.5612550   -5.4100115 
C    -5.5612550   -4.6845066   -5.4100115 
C     4.6845066   -5.5612550   -5.4100115 
C     5.5612550   -4.6845066   -5.4100115 
C     0.0000000   -5.5810218  -10.2399860 
C     0.0000000   -4.7298506  -11.1412200 
C    -4.6845066    5.5612550   -5.4100115 
C    -5.5612550    4.6845066   -5.4100115 
C    -0.0000000    5.5810218  -10.2399860 
C     0.0000000    4.7298506  -11.1412200 
C     4.6845066    5.5612550   -5.4100115 
C     5.5612550    4.6845066   -5.4100115 
C     5.5810218    0.0000000  -10.2399860 
C     4.7298506   -0.0000000  -11.1412200 
C    -5.5810218   -0.0000000  -10.2399860 
C    -4.7298506    0.0000000  -11.1412200 
