# Supplementary material for: Magnetically Induced Current Densities in Zinc Porphyrin Nanoshells
Source: J Phys Chem A. 2022 Mar 18;126(12):1936–45. doi: 10.1021/acs.jpca.1c10815 (PMC8978182; doi:10.1021/acs.jpca.1c10815)
Supplement: Supplementary file 1 — jp1c10815_si_001.zip [file jp1c10815_si_001.zip › Molecule-2.xyz]

296
Energy =
Zn    6.7398229    0.0000000    5.5153997 
C     6.3198746   -3.4788437    3.0091231 
C     6.5421107   -2.5350851    2.0303277 
C     6.7015376   -1.2639498    2.6999792 
C     6.3891276   -2.7854190    4.2749079 
N     6.6361850   -1.4469282    4.0656588 
C     6.2040333   -3.4027204    5.5511305 
C     6.5271496   -2.7878413    6.8003896 
C     6.5875011   -3.4685148    8.0768727 
C     6.9368085   -2.5187274    9.0135168 
C     7.0381471   -1.2552438    8.3099987 
N     6.8132514   -1.4565762    6.9598879 
C     7.1958212   -0.0000000    8.9195962 
C     7.0381471    1.2552438    8.3099987 
C     6.9368085    2.5187274    9.0135168 
C     6.5875011    3.4685148    8.0768727 
C     6.5271496    2.7878413    6.8003896 
N     6.8132514    1.4565762    6.9598879 
C     6.2040333    3.4027204    5.5511305 
C     6.3891276    2.7854190    4.2749079 
C     6.3198746    3.4788437    3.0091231 
C     6.5421107    2.5350851    2.0303277 
C     6.7015376    1.2639498    2.6999792 
N     6.6361850    1.4469282    4.0656588 
C     6.7827460   -0.0000000    2.0369851 
H     6.1455745   -4.5524168    2.8887302 
H     6.5697425   -2.6809402    0.9478656 
H     6.4034953   -4.5378269    8.2260326 
H     7.0863344   -2.6556682   10.0911626 
H     7.0863344    2.6556682   10.0911626 
H     6.4034953    4.5378269    8.2260326 
H     6.1455745    4.5524168    2.8887302 
H     6.5697425    2.6809402    0.9478656 
Zn   -6.7398229    0.0000000    5.5153997 
C    -6.5875011   -3.4685148    8.0768727 
C    -6.9368085   -2.5187274    9.0135168 
C    -7.0381471   -1.2552438    8.3099987 
C    -6.5271496   -2.7878413    6.8003896 
N    -6.8132514   -1.4565762    6.9598879 
C    -6.2040333   -3.4027204    5.5511305 
C    -6.3891276   -2.7854190    4.2749079 
C    -6.3198746   -3.4788437    3.0091231 
C    -6.5421107   -2.5350851    2.0303277 
C    -6.7015376   -1.2639498    2.6999792 
N    -6.6361850   -1.4469282    4.0656588 
C    -6.7827460    0.0000000    2.0369851 
C    -6.7015376    1.2639498    2.6999792 
C    -6.5421107    2.5350851    2.0303277 
C    -6.3198746    3.4788437    3.0091231 
C    -6.3891276    2.7854190    4.2749079 
N    -6.6361850    1.4469282    4.0656588 
C    -6.2040333    3.4027204    5.5511305 
C    -6.5271496    2.7878413    6.8003896 
C    -6.5875011    3.4685148    8.0768727 
C    -6.9368085    2.5187274    9.0135168 
C    -7.0381471    1.2552438    8.3099987 
N    -6.8132514    1.4565762    6.9598879 
C    -7.1958212    0.0000000    8.9195962 
H    -6.4034953   -4.5378269    8.2260326 
H    -7.0863344   -2.6556682   10.0911626 
H    -6.1455745   -4.5524168    2.8887302 
H    -6.5697425   -2.6809402    0.9478656 
H    -6.5697425    2.6809402    0.9478656 
H    -6.1455745    4.5524168    2.8887302 
H    -6.4034953    4.5378269    8.2260326 
H    -7.0863344    2.6556682   10.0911626 
Zn    0.0000000    6.7398229    5.5153997 
C     2.5187274    6.9368085    9.0135168 
C     3.4685148    6.5875011    8.0768727 
C     2.7878413    6.5271496    6.8003896 
C     1.2552438    7.0381471    8.3099987 
N     1.4565762    6.8132514    6.9598879 
C     0.0000000    7.1958212    8.9195962 
C    -1.2552438    7.0381471    8.3099987 
C    -2.5187274    6.9368085    9.0135168 
C    -3.4685148    6.5875011    8.0768727 
C    -2.7878413    6.5271496    6.8003896 
N    -1.4565762    6.8132514    6.9598879 
C    -3.4027204    6.2040333    5.5511305 
C    -2.7854190    6.3891276    4.2749079 
C    -3.4788437    6.3198746    3.0091231 
C    -2.5350851    6.5421107    2.0303277 
C    -1.2639498    6.7015376    2.6999792 
N    -1.4469282    6.6361850    4.0656588 
C     0.0000000    6.7827460    2.0369851 
C     1.2639498    6.7015376    2.6999792 
C     2.5350851    6.5421107    2.0303277 
C     3.4788437    6.3198746    3.0091231 
C     2.7854190    6.3891276    4.2749079 
N     1.4469282    6.6361850    4.0656588 
C     3.4027204    6.2040333    5.5511305 
H     2.6556682    7.0863344   10.0911626 
H     4.5378269    6.4034953    8.2260326 
H    -2.6556682    7.0863344   10.0911626 
H    -4.5378269    6.4034953    8.2260326 
H    -4.5524168    6.1455745    2.8887302 
H    -2.6809402    6.5697425    0.9478656 
H     2.6809402    6.5697425    0.9478656 
H     4.5524168    6.1455745    2.8887302 
Zn    0.0000000   -6.7398229    5.5153997 
C     2.5350851   -6.5421107    2.0303277 
C     3.4788437   -6.3198746    3.0091231 
C     2.7854190   -6.3891276    4.2749079 
C     1.2639498   -6.7015376    2.6999792 
N     1.4469282   -6.6361850    4.0656588 
C    -0.0000000   -6.7827460    2.0369851 
C    -1.2639498   -6.7015376    2.6999792 
C    -2.5350851   -6.5421107    2.0303277 
C    -3.4788437   -6.3198746    3.0091231 
C    -2.7854190   -6.3891276    4.2749079 
N    -1.4469282   -6.6361850    4.0656588 
C    -3.4027204   -6.2040333    5.5511305 
C    -2.7878413   -6.5271496    6.8003896 
C    -3.4685148   -6.5875011    8.0768727 
C    -2.5187274   -6.9368085    9.0135168 
C    -1.2552438   -7.0381471    8.3099987 
N    -1.4565762   -6.8132514    6.9598879 
C    -0.0000000   -7.1958212    8.9195962 
C     1.2552438   -7.0381471    8.3099987 
C     2.5187274   -6.9368085    9.0135168 
C     3.4685148   -6.5875011    8.0768727 
C     2.7878413   -6.5271496    6.8003896 
N     1.4565762   -6.8132514    6.9598879 
C     3.4027204   -6.2040333    5.5511305 
H     2.6809402   -6.5697425    0.9478656 
H     4.5524168   -6.1455745    2.8887302 
H    -2.6809402   -6.5697425    0.9478656 
H    -4.5524168   -6.1455745    2.8887302 
H    -4.5378269   -6.4034953    8.2260326 
H    -2.6556682   -7.0863344   10.0911626 
H     2.6556682   -7.0863344   10.0911626 
H     4.5378269   -6.4034953    8.2260326 
Zn    6.7398229    0.0000000   -5.5153997 
C     6.5875011   -3.4685148   -8.0768727 
C     6.9368085   -2.5187274   -9.0135168 
C     7.0381471   -1.2552438   -8.3099987 
C     6.5271496   -2.7878413   -6.8003896 
N     6.8132514   -1.4565762   -6.9598879 
C     6.2040333   -3.4027204   -5.5511305 
C     6.3891276   -2.7854190   -4.2749079 
C     6.3198746   -3.4788437   -3.0091231 
C     6.5421107   -2.5350851   -2.0303277 
C     6.7015376   -1.2639498   -2.6999792 
N     6.6361850   -1.4469282   -4.0656588 
C     6.7827460   -0.0000000   -2.0369851 
C     6.7015376    1.2639498   -2.6999792 
C     6.5421107    2.5350851   -2.0303277 
C     6.3198746    3.4788437   -3.0091231 
C     6.3891276    2.7854190   -4.2749079 
N     6.6361850    1.4469282   -4.0656588 
C     6.2040333    3.4027204   -5.5511305 
C     6.5271496    2.7878413   -6.8003896 
C     6.5875011    3.4685148   -8.0768727 
C     6.9368085    2.5187274   -9.0135168 
C     7.0381471    1.2552438   -8.3099987 
N     6.8132514    1.4565762   -6.9598879 
C     7.1958212   -0.0000000   -8.9195962 
H     6.4034953   -4.5378269   -8.2260326 
H     7.0863344   -2.6556682  -10.0911626 
H     6.1455745   -4.5524168   -2.8887302 
H     6.5697425   -2.6809402   -0.9478656 
H     6.5697425    2.6809402   -0.9478656 
H     6.1455745    4.5524168   -2.8887302 
H     6.4034953    4.5378269   -8.2260326 
H     7.0863344    2.6556682  -10.0911626 
Zn   -6.7398229    0.0000000   -5.5153997 
C    -6.3198746   -3.4788437   -3.0091231 
C    -6.5421107   -2.5350851   -2.0303277 
C    -6.7015376   -1.2639498   -2.6999792 
C    -6.3891276   -2.7854190   -4.2749079 
N    -6.6361850   -1.4469282   -4.0656588 
C    -6.2040333   -3.4027204   -5.5511305 
C    -6.5271496   -2.7878413   -6.8003896 
C    -6.5875011   -3.4685148   -8.0768727 
C    -6.9368085   -2.5187274   -9.0135168 
C    -7.0381471   -1.2552438   -8.3099987 
N    -6.8132514   -1.4565762   -6.9598879 
C    -7.1958212    0.0000000   -8.9195962 
C    -7.0381471    1.2552438   -8.3099987 
C    -6.9368085    2.5187274   -9.0135168 
C    -6.5875011    3.4685148   -8.0768727 
C    -6.5271496    2.7878413   -6.8003896 
N    -6.8132514    1.4565762   -6.9598879 
C    -6.2040333    3.4027204   -5.5511305 
C    -6.3891276    2.7854190   -4.2749079 
C    -6.3198746    3.4788437   -3.0091231 
C    -6.5421107    2.5350851   -2.0303277 
C    -6.7015376    1.2639498   -2.6999792 
N    -6.6361850    1.4469282   -4.0656588 
C    -6.7827460    0.0000000   -2.0369851 
H    -6.1455745   -4.5524168   -2.8887302 
H    -6.5697425   -2.6809402   -0.9478656 
H    -6.4034953   -4.5378269   -8.2260326 
H    -7.0863344   -2.6556682  -10.0911626 
H    -7.0863344    2.6556682  -10.0911626 
H    -6.4034953    4.5378269   -8.2260326 
H    -6.1455745    4.5524168   -2.8887302 
H    -6.5697425    2.6809402   -0.9478656 
Zn    0.0000000    6.7398229   -5.5153997 
C     2.5350851    6.5421107   -2.0303277 
C     3.4788437    6.3198746   -3.0091231 
C     2.7854190    6.3891276   -4.2749079 
C     1.2639498    6.7015376   -2.6999792 
N     1.4469282    6.6361850   -4.0656588 
C     0.0000000    6.7827460   -2.0369851 
C    -1.2639498    6.7015376   -2.6999792 
C    -2.5350851    6.5421107   -2.0303277 
C    -3.4788437    6.3198746   -3.0091231 
C    -2.7854190    6.3891276   -4.2749079 
N    -1.4469282    6.6361850   -4.0656588 
C    -3.4027204    6.2040333   -5.5511305 
C    -2.7878413    6.5271496   -6.8003896 
C    -3.4685148    6.5875011   -8.0768727 
C    -2.5187274    6.9368085   -9.0135168 
C    -1.2552438    7.0381471   -8.3099987 
N    -1.4565762    6.8132514   -6.9598879 
C     0.0000000    7.1958212   -8.9195962 
C     1.2552438    7.0381471   -8.3099987 
C     2.5187274    6.9368085   -9.0135168 
C     3.4685148    6.5875011   -8.0768727 
C     2.7878413    6.5271496   -6.8003896 
N     1.4565762    6.8132514   -6.9598879 
C     3.4027204    6.2040333   -5.5511305 
H     2.6809402    6.5697425   -0.9478656 
H     4.5524168    6.1455745   -2.8887302 
H    -2.6809402    6.5697425   -0.9478656 
H    -4.5524168    6.1455745   -2.8887302 
H    -4.5378269    6.4034953   -8.2260326 
H    -2.6556682    7.0863344  -10.0911626 
H     2.6556682    7.0863344  -10.0911626 
H     4.5378269    6.4034953   -8.2260326 
Zn    0.0000000   -6.7398229   -5.5153997 
C     2.5187274   -6.9368085   -9.0135168 
C     3.4685148   -6.5875011   -8.0768727 
C     2.7878413   -6.5271496   -6.8003896 
C     1.2552438   -7.0381471   -8.3099987 
N     1.4565762   -6.8132514   -6.9598879 
C    -0.0000000   -7.1958212   -8.9195962 
C    -1.2552438   -7.0381471   -8.3099987 
C    -2.5187274   -6.9368085   -9.0135168 
C    -3.4685148   -6.5875011   -8.0768727 
C    -2.7878413   -6.5271496   -6.8003896 
N    -1.4565762   -6.8132514   -6.9598879 
C    -3.4027204   -6.2040333   -5.5511305 
C    -2.7854190   -6.3891276   -4.2749079 
C    -3.4788437   -6.3198746   -3.0091231 
C    -2.5350851   -6.5421107   -2.0303277 
C    -1.2639498   -6.7015376   -2.6999792 
N    -1.4469282   -6.6361850   -4.0656588 
C    -0.0000000   -6.7827460   -2.0369851 
C     1.2639498   -6.7015376   -2.6999792 
C     2.5350851   -6.5421107   -2.0303277 
C     3.4788437   -6.3198746   -3.0091231 
C     2.7854190   -6.3891276   -4.2749079 
N     1.4469282   -6.6361850   -4.0656588 
C     3.4027204   -6.2040333   -5.5511305 
H     2.6556682   -7.0863344  -10.0911626 
H     4.5378269   -6.4034953   -8.2260326 
H    -2.6556682   -7.0863344  -10.0911626 
H    -4.5378269   -6.4034953   -8.2260326 
H    -4.5524168   -6.1455745   -2.8887302 
H    -2.6809402   -6.5697425   -0.9478656 
H     2.6809402   -6.5697425   -0.9478656 
H     4.5524168   -6.1455745   -2.8887302 
H    -0.0000000   -7.3520258   10.0085012 
H    -7.3520258    0.0000000   10.0085012 
H     0.0000000    7.3520258   10.0085012 
H     7.3520258   -0.0000000   10.0085012 
C     5.5133744   -4.6365408    5.5769794 
C     4.6365408   -5.5133744    5.5769794 
C     5.5133744    4.6365408    5.5769794 
C     4.6365408    5.5133744    5.5769794 
C     6.8187324    0.0000000    0.6186072 
C     6.8187324    0.0000000   -0.6186072 
C    -5.5133744   -4.6365408    5.5769794 
C    -4.6365408   -5.5133744    5.5769794 
C    -6.8187324   -0.0000000    0.6186072 
C    -6.8187324   -0.0000000   -0.6186072 
C    -5.5133744    4.6365408    5.5769794 
C    -4.6365408    5.5133744    5.5769794 
C    -0.0000000    6.8187324    0.6186072 
C    -0.0000000    6.8187324   -0.6186072 
C     0.0000000   -6.8187324    0.6186072 
C     0.0000000   -6.8187324   -0.6186072 
C     5.5133744   -4.6365408   -5.5769794 
C     4.6365408   -5.5133744   -5.5769794 
C     5.5133744    4.6365408   -5.5769794 
C     4.6365408    5.5133744   -5.5769794 
H     7.3520258   -0.0000000  -10.0085012 
C    -5.5133744   -4.6365408   -5.5769794 
C    -4.6365408   -5.5133744   -5.5769794 
H    -7.3520258    0.0000000  -10.0085012 
C    -5.5133744    4.6365408   -5.5769794 
C    -4.6365408    5.5133744   -5.5769794 
H     0.0000000    7.3520258  -10.0085012 
H    -0.0000000   -7.3520258  -10.0085012 
