# Supplementary material for: Magnetically Induced Current Densities in Zinc Porphyrin Nanoshells
Source: J Phys Chem A. 2022 Mar 18;126(12):1936–45. doi: 10.1021/acs.jpca.1c10815 (PMC8978182; doi:10.1021/acs.jpca.1c10815)
Supplement: Supplementary file 1 — jp1c10815_si_001.zip [file jp1c10815_si_001.zip › Molecule-3.xyz]

346
Energy =
Zn   -0.0000000    0.0000000    8.3347468 
C    -4.2070077    0.6919686    7.8767145 
C    -4.2070077   -0.6919686    7.8767145 
C    -2.8440194   -1.0906086    8.0813317 
C    -2.8440194    1.0906086    8.0813317 
N    -2.0506721    0.0000000    8.2474795 
C    -2.4319270    2.4319270    7.9348969 
C    -1.0906086    2.8440194    8.0813317 
C    -0.6919686    4.2070077    7.8767145 
C     0.6919686    4.2070077    7.8767145 
C     1.0906086    2.8440194    8.0813317 
N    -0.0000000    2.0506721    8.2474795 
C     2.4319270    2.4319270    7.9348969 
C     2.8440194    1.0906086    8.0813317 
C     4.2070077    0.6919686    7.8767145 
C     4.2070077   -0.6919686    7.8767145 
C     2.8440194   -1.0906086    8.0813317 
N     2.0506721    0.0000000    8.2474795 
C     2.4319270   -2.4319270    7.9348969 
C     1.0906086   -2.8440194    8.0813317 
C     0.6919686   -4.2070077    7.8767145 
C    -0.6919686   -4.2070077    7.8767145 
C    -1.0906086   -2.8440194    8.0813317 
N    -0.0000000   -2.0506721    8.2474795 
C    -2.4319270   -2.4319270    7.9348969 
Zn   -5.5078588   -5.5078588    5.6240801 
C    -9.2042567   -4.2785224    3.8317856 
C    -8.9864546   -5.4231572    3.1353473 
C    -7.7841661   -6.0028882    3.6608517 
C    -8.1265773   -4.1572573    4.7678423 
N    -7.3022656   -5.2278735    4.6669845 
C    -7.8940076   -3.0231232    5.5805550 
C    -6.7595864   -2.8406201    6.4015342 
C    -6.4755333   -1.6149430    7.0701609 
C    -5.1675291   -1.6618164    7.4584725 
C    -4.7169032   -2.9897972    7.1343787 
N    -5.6924875   -3.6817400    6.5037700 
C    -3.4102347   -3.4102347    7.4214919 
C    -2.9897972   -4.7169032    7.1343787 
C    -1.6618164   -5.1675291    7.4584725 
C    -1.6149430   -6.4755333    7.0701609 
C    -2.8406201   -6.7595864    6.4015342 
N    -3.6817400   -5.6924875    6.5037700 
C    -3.0231232   -7.8940076    5.5805550 
C    -4.1572573   -8.1265773    4.7678423 
C    -4.2785224   -9.2042567    3.8317856 
C    -5.4231572   -8.9864546    3.1353473 
C    -6.0028882   -7.7841661    3.6608517 
N    -5.2278735   -7.3022656    4.6669845 
C    -7.1565523   -7.1565523    3.1436978 
H   -10.0092346   -3.5678169    3.7145852 
H    -9.5802016   -5.8381893    2.3351190 
H    -7.1893630   -0.8315621    7.1911508 
H    -0.8315621   -7.1893630    7.1911508 
H    -3.5678169  -10.0092346    3.7145852 
H    -5.8381893   -9.5802016    2.3351190 
Zn    5.5078588    5.5078588    5.6240801 
C     1.6149430    6.4755333    7.0701609 
C     1.6618164    5.1675291    7.4584725 
C     2.9897972    4.7169032    7.1343787 
C     2.8406201    6.7595864    6.4015342 
N     3.6817400    5.6924875    6.5037700 
C     3.0231232    7.8940076    5.5805550 
C     4.1572573    8.1265773    4.7678423 
C     4.2785224    9.2042567    3.8317856 
C     5.4231572    8.9864546    3.1353473 
C     6.0028882    7.7841661    3.6608517 
N     5.2278735    7.3022656    4.6669845 
C     7.1565523    7.1565523    3.1436978 
C     7.7841661    6.0028882    3.6608517 
C     8.9864546    5.4231572    3.1353473 
C     9.2042567    4.2785224    3.8317856 
C     8.1265773    4.1572573    4.7678423 
N     7.3022656    5.2278735    4.6669845 
C     7.8940076    3.0231232    5.5805550 
C     6.7595864    2.8406201    6.4015342 
C     6.4755333    1.6149430    7.0701609 
C     5.1675291    1.6618164    7.4584725 
C     4.7169032    2.9897972    7.1343787 
N     5.6924875    3.6817400    6.5037700 
C     3.4102347    3.4102347    7.4214919 
H     0.8315621    7.1893630    7.1911508 
H     3.5678169   10.0092346    3.7145852 
H     5.8381893    9.5802016    2.3351190 
H     9.5802016    5.8381893    2.3351190 
H    10.0092346    3.5678169    3.7145852 
H     7.1893630    0.8315621    7.1911508 
Zn    5.5078588   -5.5078588    5.6240801 
C     1.6618164   -5.1675291    7.4584725 
C     1.6149430   -6.4755333    7.0701609 
C     2.8406201   -6.7595864    6.4015342 
C     2.9897972   -4.7169032    7.1343787 
N     3.6817400   -5.6924875    6.5037700 
C     3.4102347   -3.4102347    7.4214919 
C     4.7169032   -2.9897972    7.1343787 
C     5.1675291   -1.6618164    7.4584725 
C     6.4755333   -1.6149430    7.0701609 
C     6.7595864   -2.8406201    6.4015342 
N     5.6924875   -3.6817400    6.5037700 
C     7.8940076   -3.0231232    5.5805550 
C     8.1265773   -4.1572573    4.7678423 
C     9.2042567   -4.2785224    3.8317856 
C     8.9864546   -5.4231572    3.1353473 
C     7.7841661   -6.0028882    3.6608517 
N     7.3022656   -5.2278735    4.6669845 
C     7.1565523   -7.1565523    3.1436978 
C     6.0028882   -7.7841661    3.6608517 
C     5.4231572   -8.9864546    3.1353473 
C     4.2785224   -9.2042567    3.8317856 
C     4.1572573   -8.1265773    4.7678423 
N     5.2278735   -7.3022656    4.6669845 
C     3.0231232   -7.8940076    5.5805550 
H     0.8315621   -7.1893630    7.1911508 
H     7.1893630   -0.8315621    7.1911508 
H    10.0092346   -3.5678169    3.7145852 
H     9.5802016   -5.8381893    2.3351190 
H     5.8381893   -9.5802016    2.3351190 
H     3.5678169  -10.0092346    3.7145852 
Zn   -5.5078588    5.5078588    5.6240801 
C    -8.9864546    5.4231572    3.1353473 
C    -9.2042567    4.2785224    3.8317856 
C    -8.1265773    4.1572573    4.7678423 
C    -7.7841661    6.0028882    3.6608517 
N    -7.3022656    5.2278735    4.6669845 
C    -7.1565523    7.1565523    3.1436978 
C    -6.0028882    7.7841661    3.6608517 
C    -5.4231572    8.9864546    3.1353473 
C    -4.2785224    9.2042567    3.8317856 
C    -4.1572573    8.1265773    4.7678423 
N    -5.2278735    7.3022656    4.6669845 
C    -3.0231232    7.8940076    5.5805550 
C    -2.8406201    6.7595864    6.4015342 
C    -1.6149430    6.4755333    7.0701609 
C    -1.6618164    5.1675291    7.4584725 
C    -2.9897972    4.7169032    7.1343787 
N    -3.6817400    5.6924875    6.5037700 
C    -3.4102347    3.4102347    7.4214919 
C    -4.7169032    2.9897972    7.1343787 
C    -5.1675291    1.6618164    7.4584725 
C    -6.4755333    1.6149430    7.0701609 
C    -6.7595864    2.8406201    6.4015342 
N    -5.6924875    3.6817400    6.5037700 
C    -7.8940076    3.0231232    5.5805550 
H    -9.5802016    5.8381893    2.3351190 
H   -10.0092346    3.5678169    3.7145852 
H    -5.8381893    9.5802016    2.3351190 
H    -3.5678169   10.0092346    3.7145852 
H    -0.8315621    7.1893630    7.1911508 
H    -7.1893630    0.8315621    7.1911508 
Zn   -5.5078588   -5.5078588   -5.6240801 
C    -6.4755333   -1.6149430   -7.0701609 
C    -5.1675291   -1.6618164   -7.4584725 
C    -4.7169032   -2.9897972   -7.1343787 
C    -6.7595864   -2.8406201   -6.4015342 
N    -5.6924875   -3.6817400   -6.5037700 
C    -7.8940076   -3.0231232   -5.5805550 
C    -8.1265773   -4.1572573   -4.7678423 
C    -9.2042567   -4.2785224   -3.8317856 
C    -8.9864546   -5.4231572   -3.1353473 
C    -7.7841661   -6.0028882   -3.6608517 
N    -7.3022656   -5.2278735   -4.6669845 
C    -7.1565523   -7.1565523   -3.1436978 
C    -6.0028882   -7.7841661   -3.6608517 
C    -5.4231572   -8.9864546   -3.1353473 
C    -4.2785224   -9.2042567   -3.8317856 
C    -4.1572573   -8.1265773   -4.7678423 
N    -5.2278735   -7.3022656   -4.6669845 
C    -3.0231232   -7.8940076   -5.5805550 
C    -2.8406201   -6.7595864   -6.4015342 
C    -1.6149430   -6.4755333   -7.0701609 
C    -1.6618164   -5.1675291   -7.4584725 
C    -2.9897972   -4.7169032   -7.1343787 
N    -3.6817400   -5.6924875   -6.5037700 
C    -3.4102347   -3.4102347   -7.4214919 
H    -7.1893630   -0.8315621   -7.1911508 
H   -10.0092346   -3.5678169   -3.7145852 
H    -9.5802016   -5.8381893   -2.3351190 
H    -5.8381893   -9.5802016   -2.3351190 
H    -3.5678169  -10.0092346   -3.7145852 
H    -0.8315621   -7.1893630   -7.1911508 
Zn    5.5078588    5.5078588   -5.6240801 
C     4.2785224    9.2042567   -3.8317856 
C     5.4231572    8.9864546   -3.1353473 
C     6.0028882    7.7841661   -3.6608517 
C     4.1572573    8.1265773   -4.7678423 
N     5.2278735    7.3022656   -4.6669845 
C     3.0231232    7.8940076   -5.5805550 
C     2.8406201    6.7595864   -6.4015342 
C     1.6149430    6.4755333   -7.0701609 
C     1.6618164    5.1675291   -7.4584725 
C     2.9897972    4.7169032   -7.1343787 
N     3.6817400    5.6924875   -6.5037700 
C     3.4102347    3.4102347   -7.4214919 
C     4.7169032    2.9897972   -7.1343787 
C     5.1675291    1.6618164   -7.4584725 
C     6.4755333    1.6149430   -7.0701609 
C     6.7595864    2.8406201   -6.4015342 
N     5.6924875    3.6817400   -6.5037700 
C     7.8940076    3.0231232   -5.5805550 
C     8.1265773    4.1572573   -4.7678423 
C     9.2042567    4.2785224   -3.8317856 
C     8.9864546    5.4231572   -3.1353473 
C     7.7841661    6.0028882   -3.6608517 
N     7.3022656    5.2278735   -4.6669845 
C     7.1565523    7.1565523   -3.1436978 
H     3.5678169   10.0092346   -3.7145852 
H     5.8381893    9.5802016   -2.3351190 
H     0.8315621    7.1893630   -7.1911508 
H     7.1893630    0.8315621   -7.1911508 
H    10.0092346    3.5678169   -3.7145852 
H     9.5802016    5.8381893   -2.3351190 
Zn    5.5078588   -5.5078588   -5.6240801 
C     5.4231572   -8.9864546   -3.1353473 
C     4.2785224   -9.2042567   -3.8317856 
C     4.1572573   -8.1265773   -4.7678423 
C     6.0028882   -7.7841661   -3.6608517 
N     5.2278735   -7.3022656   -4.6669845 
C     7.1565523   -7.1565523   -3.1436978 
C     7.7841661   -6.0028882   -3.6608517 
C     8.9864546   -5.4231572   -3.1353473 
C     9.2042567   -4.2785224   -3.8317856 
C     8.1265773   -4.1572573   -4.7678423 
N     7.3022656   -5.2278735   -4.6669845 
C     7.8940076   -3.0231232   -5.5805550 
C     6.7595864   -2.8406201   -6.4015342 
C     6.4755333   -1.6149430   -7.0701609 
C     5.1675291   -1.6618164   -7.4584725 
C     4.7169032   -2.9897972   -7.1343787 
N     5.6924875   -3.6817400   -6.5037700 
C     3.4102347   -3.4102347   -7.4214919 
C     2.9897972   -4.7169032   -7.1343787 
C     1.6618164   -5.1675291   -7.4584725 
C     1.6149430   -6.4755333   -7.0701609 
C     2.8406201   -6.7595864   -6.4015342 
N     3.6817400   -5.6924875   -6.5037700 
C     3.0231232   -7.8940076   -5.5805550 
H     5.8381893   -9.5802016   -2.3351190 
H     3.5678169  -10.0092346   -3.7145852 
H     9.5802016   -5.8381893   -2.3351190 
H    10.0092346   -3.5678169   -3.7145852 
H     7.1893630   -0.8315621   -7.1911508 
H     0.8315621   -7.1893630   -7.1911508 
Zn   -5.5078588    5.5078588   -5.6240801 
C    -5.1675291    1.6618164   -7.4584725 
C    -6.4755333    1.6149430   -7.0701609 
C    -6.7595864    2.8406201   -6.4015342 
C    -4.7169032    2.9897972   -7.1343787 
N    -5.6924875    3.6817400   -6.5037700 
C    -3.4102347    3.4102347   -7.4214919 
C    -2.9897972    4.7169032   -7.1343787 
C    -1.6618164    5.1675291   -7.4584725 
C    -1.6149430    6.4755333   -7.0701609 
C    -2.8406201    6.7595864   -6.4015342 
N    -3.6817400    5.6924875   -6.5037700 
C    -3.0231232    7.8940076   -5.5805550 
C    -4.1572573    8.1265773   -4.7678423 
C    -4.2785224    9.2042567   -3.8317856 
C    -5.4231572    8.9864546   -3.1353473 
C    -6.0028882    7.7841661   -3.6608517 
N    -5.2278735    7.3022656   -4.6669845 
C    -7.1565523    7.1565523   -3.1436978 
C    -7.7841661    6.0028882   -3.6608517 
C    -8.9864546    5.4231572   -3.1353473 
C    -9.2042567    4.2785224   -3.8317856 
C    -8.1265773    4.1572573   -4.7678423 
N    -7.3022656    5.2278735   -4.6669845 
C    -7.8940076    3.0231232   -5.5805550 
H    -7.1893630    0.8315621   -7.1911508 
H    -0.8315621    7.1893630   -7.1911508 
H    -3.5678169   10.0092346   -3.7145852 
H    -5.8381893    9.5802016   -2.3351190 
H    -9.5802016    5.8381893   -2.3351190 
H   -10.0092346    3.5678169   -3.7145852 
Zn   -0.0000000    0.0000000   -8.3347468 
C    -4.2070077    0.6919686   -7.8767145 
C    -4.2070077   -0.6919686   -7.8767145 
C    -2.8440194   -1.0906086   -8.0813317 
C    -2.8440194    1.0906086   -8.0813317 
N    -2.0506721    0.0000000   -8.2474795 
C    -2.4319270    2.4319270   -7.9348969 
C    -1.0906086    2.8440194   -8.0813317 
C    -0.6919686    4.2070077   -7.8767145 
C     0.6919686    4.2070077   -7.8767145 
C     1.0906086    2.8440194   -8.0813317 
N    -0.0000000    2.0506721   -8.2474795 
C     2.4319270    2.4319270   -7.9348969 
C     2.8440194    1.0906086   -8.0813317 
C     4.2070077    0.6919686   -7.8767145 
C     4.2070077   -0.6919686   -7.8767145 
C     2.8440194   -1.0906086   -8.0813317 
N     2.0506721    0.0000000   -8.2474795 
C     2.4319270   -2.4319270   -7.9348969 
C     1.0906086   -2.8440194   -8.0813317 
C     0.6919686   -4.2070077   -7.8767145 
C    -0.6919686   -4.2070077   -7.8767145 
C    -1.0906086   -2.8440194   -8.0813317 
N    -0.0000000   -2.0506721   -8.2474795 
C    -2.4319270   -2.4319270   -7.9348969 
C    -8.6838851   -1.8480872    5.4153938 
C    -9.0332295   -0.6851738    5.3277164 
C    -9.0332295    0.6851738    5.3277164 
C    -8.6838851    1.8480872    5.4153938 
C    -1.8480872   -8.6838851    5.4153938 
C    -0.6851738   -9.0332295    5.3277164 
C     0.6851738   -9.0332295    5.3277164 
C     1.8480872   -8.6838851    5.4153938 
C    -7.6002647   -7.6002647    1.8671392 
C    -7.7891465   -7.7891465    0.6835262 
C    -7.7891465   -7.7891465   -0.6835262 
C    -7.6002647   -7.6002647   -1.8671392 
C     1.8480872    8.6838851    5.4153938 
C     0.6851738    9.0332295    5.3277164 
C    -0.6851738    9.0332295    5.3277164 
C    -1.8480872    8.6838851    5.4153938 
C     7.6002647    7.6002647    1.8671392 
C     7.7891465    7.7891465    0.6835262 
C     7.7891465    7.7891465   -0.6835262 
C     7.6002647    7.6002647   -1.8671392 
C     8.6838851    1.8480872    5.4153938 
C     9.0332295    0.6851738    5.3277164 
C     9.0332295   -0.6851738    5.3277164 
C     8.6838851   -1.8480872    5.4153938 
C     7.6002647   -7.6002647    1.8671392 
C     7.7891465   -7.7891465    0.6835262 
C     7.7891465   -7.7891465   -0.6835262 
C     7.6002647   -7.6002647   -1.8671392 
C    -7.6002647    7.6002647    1.8671392 
C    -7.7891465    7.7891465    0.6835262 
C    -7.7891465    7.7891465   -0.6835262 
C    -7.6002647    7.6002647   -1.8671392 
C    -8.6838851   -1.8480872   -5.4153938 
C    -9.0332295   -0.6851738   -5.3277164 
C    -9.0332295    0.6851738   -5.3277164 
C    -8.6838851    1.8480872   -5.4153938 
C    -1.8480872   -8.6838851   -5.4153938 
C    -0.6851738   -9.0332295   -5.3277164 
C     0.6851738   -9.0332295   -5.3277164 
C     1.8480872   -8.6838851   -5.4153938 
C     1.8480872    8.6838851   -5.4153938 
C     0.6851738    9.0332295   -5.3277164 
C    -0.6851738    9.0332295   -5.3277164 
C    -1.8480872    8.6838851   -5.4153938 
C     8.6838851    1.8480872   -5.4153938 
C     9.0332295    0.6851738   -5.3277164 
C     9.0332295   -0.6851738   -5.3277164 
C     8.6838851   -1.8480872   -5.4153938 
