# Supplementary material for: Magnetically Induced Current Densities in Zinc Porphyrin Nanoshells
Source: J Phys Chem A. 2022 Mar 18;126(12):1936–45. doi: 10.1021/acs.jpca.1c10815 (PMC8978182; doi:10.1021/acs.jpca.1c10815)
Supplement: Supplementary file 1 — jp1c10815_si_001.zip [file jp1c10815_si_001.zip › Molecule-4-dication.xyz]

298
Energy =
Zn    0.0000000    0.0000000    6.6851119 
C    -3.4982198   -2.4873800    6.3348992 
C    -2.5069083   -3.4796567    6.3232400 
C    -1.2437723   -2.7699325    6.4882992 
C    -2.8006577   -1.2447481    6.4952624 
N    -1.4693880   -1.4681635    6.6245227 
C    -3.4468702    0.0000000    6.3493114 
C    -2.8006577    1.2447481    6.4952624 
C    -3.4982198    2.4873800    6.3348992 
C    -2.5069083    3.4796567    6.3232400 
C    -1.2437723    2.7699325    6.4882992 
N    -1.4693880    1.4681635    6.6245227 
C     0.0000000    3.4285312    6.3514926 
C     1.2437723    2.7699325    6.4882992 
C     2.5069083    3.4796567    6.3232400 
C     3.4982198    2.4873800    6.3348992 
C     2.8006577    1.2447481    6.4952624 
N     1.4693880    1.4681635    6.6245227 
C     3.4468702    0.0000000    6.3493114 
C     2.8006577   -1.2447481    6.4952624 
C     3.4982198   -2.4873800    6.3348992 
C     2.5069083   -3.4796567    6.3232400 
C     1.2437723   -2.7699325    6.4882992 
N     1.4693880   -1.4681635    6.6245227 
C     0.0000000   -3.4285312    6.3514926 
Zn    0.0000000    0.0000000   -6.6851119 
C    -3.4982198   -2.4873800   -6.3348992 
C    -2.5069083   -3.4796567   -6.3232400 
C    -1.2437723   -2.7699325   -6.4882992 
C    -2.8006577   -1.2447481   -6.4952624 
N    -1.4693880   -1.4681635   -6.6245227 
C    -3.4468702    0.0000000   -6.3493114 
C    -2.8006577    1.2447481   -6.4952624 
C    -3.4982198    2.4873800   -6.3348992 
C    -2.5069083    3.4796567   -6.3232400 
C    -1.2437723    2.7699325   -6.4882992 
N    -1.4693880    1.4681635   -6.6245227 
C     0.0000000    3.4285312   -6.3514926 
C     1.2437723    2.7699325   -6.4882992 
C     2.5069083    3.4796567   -6.3232400 
C     3.4982198    2.4873800   -6.3348992 
C     2.8006577    1.2447481   -6.4952624 
N     1.4693880    1.4681635   -6.6245227 
C     3.4468702    0.0000000   -6.3493114 
C     2.8006577   -1.2447481   -6.4952624 
C     3.4982198   -2.4873800   -6.3348992 
C     2.5069083   -3.4796567   -6.3232400 
C     1.2437723   -2.7699325   -6.4882992 
N     1.4693880   -1.4681635   -6.6245227 
C     0.0000000   -3.4285312   -6.3514926 
Zn    0.0000000   -7.5574983    3.8967763 
C    -3.4686766   -8.6246113    1.6904091 
C    -2.5089325   -8.7505338    0.7089324 
C    -1.2355029   -8.5874073    1.3917252 
C    -2.7728207   -8.2765137    2.8928086 
N    -1.4407965   -8.3107376    2.6637656 
C    -3.3654532   -7.6801111    3.9941479 
C    -2.7545997   -6.7902506    4.8765298 
C    -3.4534135   -5.7643854    5.5530786 
C    -2.5026518   -4.8243382    5.9414896 
C    -1.2228394   -5.4255740    5.5972234 
N    -1.4197789   -6.5644196    4.9650698 
C     0.0000000   -4.7894743    5.8756864 
C     1.2228394   -5.4255740    5.5972234 
C     2.5026518   -4.8243382    5.9414896 
C     3.4534135   -5.7643854    5.5530786 
C     2.7545997   -6.7902506    4.8765298 
N     1.4197789   -6.5644196    4.9650698 
C     3.3654532   -7.6801111    3.9941479 
C     2.7728207   -8.2765137    2.8928086 
C     3.4686766   -8.6246113    1.6904091 
C     2.5089325   -8.7505338    0.7089324 
C     1.2355029   -8.5874073    1.3917252 
N     1.4407965   -8.3107376    2.6637656 
C     0.0000000   -8.6507233    0.7162703 
H    -4.5532589   -8.6392098    1.5724563 
H    -4.5320900   -5.7235385    5.6457217 
H     4.5320900   -5.7235385    5.6457217 
H     4.5532589   -8.6392098    1.5724563 
Zn    0.0000000    7.5574983    3.8967763 
C    -3.4534135    5.7643854    5.5530786 
C    -2.5026518    4.8243382    5.9414896 
C    -1.2228394    5.4255740    5.5972234 
C    -2.7545997    6.7902506    4.8765298 
N    -1.4197789    6.5644196    4.9650698 
C    -3.3654532    7.6801111    3.9941479 
C    -2.7728207    8.2765137    2.8928086 
C    -3.4686766    8.6246113    1.6904091 
C    -2.5089325    8.7505338    0.7089324 
C    -1.2355029    8.5874073    1.3917252 
N    -1.4407965    8.3107376    2.6637656 
C     0.0000000    8.6507233    0.7162703 
C     1.2355029    8.5874073    1.3917252 
C     2.5089325    8.7505338    0.7089324 
C     3.4686766    8.6246113    1.6904091 
C     2.7728207    8.2765137    2.8928086 
N     1.4407965    8.3107376    2.6637656 
C     3.3654532    7.6801111    3.9941479 
C     2.7545997    6.7902506    4.8765298 
C     3.4534135    5.7643854    5.5530786 
C     2.5026518    4.8243382    5.9414896 
C     1.2228394    5.4255740    5.5972234 
N     1.4197789    6.5644196    4.9650698 
C     0.0000000    4.7894743    5.8756864 
H    -4.5320900    5.7235385    5.6457217 
H    -4.5532589    8.6392098    1.5724563 
H     4.5532589    8.6392098    1.5724563 
H     4.5320900    5.7235385    5.6457217 
Zn    0.0000000   -7.5574983   -3.8967763 
C    -3.4534135   -5.7643854   -5.5530786 
C    -2.5026518   -4.8243382   -5.9414896 
C    -1.2228394   -5.4255740   -5.5972234 
C    -2.7545997   -6.7902506   -4.8765298 
N    -1.4197789   -6.5644196   -4.9650698 
C    -3.3654532   -7.6801111   -3.9941479 
C    -2.7728207   -8.2765137   -2.8928086 
C    -3.4686766   -8.6246113   -1.6904091 
C    -2.5089325   -8.7505338   -0.7089324 
C    -1.2355029   -8.5874073   -1.3917252 
N    -1.4407965   -8.3107376   -2.6637656 
C     0.0000000   -8.6507233   -0.7162703 
C     1.2355029   -8.5874073   -1.3917252 
C     2.5089325   -8.7505338   -0.7089324 
C     3.4686766   -8.6246113   -1.6904091 
C     2.7728207   -8.2765137   -2.8928086 
N     1.4407965   -8.3107376   -2.6637656 
C     3.3654532   -7.6801111   -3.9941479 
C     2.7545997   -6.7902506   -4.8765298 
C     3.4534135   -5.7643854   -5.5530786 
C     2.5026518   -4.8243382   -5.9414896 
C     1.2228394   -5.4255740   -5.5972234 
N     1.4197789   -6.5644196   -4.9650698 
C     0.0000000   -4.7894743   -5.8756864 
H    -4.5320900   -5.7235385   -5.6457217 
H    -4.5532589   -8.6392098   -1.5724563 
H     4.5532589   -8.6392098   -1.5724563 
H     4.5320900   -5.7235385   -5.6457217 
Zn    0.0000000    7.5574983   -3.8967763 
C    -3.4686766    8.6246113   -1.6904091 
C    -2.5089325    8.7505338   -0.7089324 
C    -1.2355029    8.5874073   -1.3917252 
C    -2.7728207    8.2765137   -2.8928086 
N    -1.4407965    8.3107376   -2.6637656 
C    -3.3654532    7.6801111   -3.9941479 
C    -2.7545997    6.7902506   -4.8765298 
C    -3.4534135    5.7643854   -5.5530786 
C    -2.5026518    4.8243382   -5.9414896 
C    -1.2228394    5.4255740   -5.5972234 
N    -1.4197789    6.5644196   -4.9650698 
C     0.0000000    4.7894743   -5.8756864 
C     1.2228394    5.4255740   -5.5972234 
C     2.5026518    4.8243382   -5.9414896 
C     3.4534135    5.7643854   -5.5530786 
C     2.7545997    6.7902506   -4.8765298 
N     1.4197789    6.5644196   -4.9650698 
C     3.3654532    7.6801111   -3.9941479 
C     2.7728207    8.2765137   -2.8928086 
C     3.4686766    8.6246113   -1.6904091 
C     2.5089325    8.7505338   -0.7089324 
C     1.2355029    8.5874073   -1.3917252 
N     1.4407965    8.3107376   -2.6637656 
C     0.0000000    8.6507233   -0.7162703 
H    -4.5532589    8.6392098   -1.5724563 
H    -4.5320900    5.7235385   -5.6457217 
H     4.5320900    5.7235385   -5.6457217 
H     4.5532589    8.6392098   -1.5724563 
Zn    7.5934174    0.0000000    3.8974834 
C     4.8553970   -2.4944260    5.9458938 
C     5.7900471   -3.4419476    5.5742120 
C     6.8263808   -2.7444673    4.8825294 
C     5.4517803   -1.2220614    5.5917857 
N     6.5975219   -1.4192574    4.9605031 
C     4.8188965    0.0000000    5.8651205 
C     5.4517803    1.2220614    5.5917857 
C     4.8553970    2.4944260    5.9458938 
C     5.7900471    3.4419476    5.5742120 
C     6.8263808    2.7444673    4.8825294 
N     6.5975219    1.4192574    4.9605031 
C     7.7114732    3.3584372    4.0040829 
C     8.3069485    2.7671163    2.8952281 
C     8.6470430    3.4653985    1.6900179 
C     8.7807861    2.5062246    0.7101597 
C     8.6283103    1.2345602    1.3914106 
N     8.3511661    1.4412149    2.6682839 
C     8.6949814    0.0000000    0.7221791 
C     8.6283103   -1.2345602    1.3914106 
C     8.7807861   -2.5062246    0.7101597 
C     8.6470430   -3.4653985    1.6900179 
C     8.3069485   -2.7671163    2.8952281 
N     8.3511661   -1.4412149    2.6682839 
C     7.7114732   -3.3584372    4.0040829 
H     5.7589608   -4.5197575    5.6850691 
H     5.7589608    4.5197575    5.6850691 
H     8.6558667    4.5499980    1.5710948 
H     8.6558667   -4.5499980    1.5710948 
Zn   -7.5934174    0.0000000    3.8974834 
C    -8.7807861   -2.5062246    0.7101597 
C    -8.6470430   -3.4653985    1.6900179 
C    -8.3069485   -2.7671163    2.8952281 
C    -8.6283103   -1.2345602    1.3914106 
N    -8.3511661   -1.4412149    2.6682839 
C    -8.6949814    0.0000000    0.7221791 
C    -8.6283103    1.2345602    1.3914106 
C    -8.7807861    2.5062246    0.7101597 
C    -8.6470430    3.4653985    1.6900179 
C    -8.3069485    2.7671163    2.8952281 
N    -8.3511661    1.4412149    2.6682839 
C    -7.7114732    3.3584372    4.0040829 
C    -6.8263808    2.7444673    4.8825294 
C    -5.7900471    3.4419476    5.5742120 
C    -4.8553970    2.4944260    5.9458938 
C    -5.4517803    1.2220614    5.5917857 
N    -6.5975219    1.4192574    4.9605031 
C    -4.8188965    0.0000000    5.8651205 
C    -5.4517803   -1.2220614    5.5917857 
C    -4.8553970   -2.4944260    5.9458938 
C    -5.7900471   -3.4419476    5.5742120 
C    -6.8263808   -2.7444673    4.8825294 
N    -6.5975219   -1.4192574    4.9605031 
C    -7.7114732   -3.3584372    4.0040829 
H    -8.6558667   -4.5499980    1.5710948 
H    -8.6558667    4.5499980    1.5710948 
H    -5.7589608    4.5197575    5.6850691 
H    -5.7589608   -4.5197575    5.6850691 
Zn    7.5934174    0.0000000   -3.8974834 
C     8.7807861   -2.5062246   -0.7101597 
C     8.6470430   -3.4653985   -1.6900179 
C     8.3069485   -2.7671163   -2.8952281 
C     8.6283103   -1.2345602   -1.3914106 
N     8.3511661   -1.4412149   -2.6682839 
C     8.6949814    0.0000000   -0.7221791 
C     8.6283103    1.2345602   -1.3914106 
C     8.7807861    2.5062246   -0.7101597 
C     8.6470430    3.4653985   -1.6900179 
C     8.3069485    2.7671163   -2.8952281 
N     8.3511661    1.4412149   -2.6682839 
C     7.7114732    3.3584372   -4.0040829 
C     6.8263808    2.7444673   -4.8825294 
C     5.7900471    3.4419476   -5.5742120 
C     4.8553970    2.4944260   -5.9458938 
C     5.4517803    1.2220614   -5.5917857 
N     6.5975219    1.4192574   -4.9605031 
C     4.8188965    0.0000000   -5.8651205 
C     5.4517803   -1.2220614   -5.5917857 
C     4.8553970   -2.4944260   -5.9458938 
C     5.7900471   -3.4419476   -5.5742120 
C     6.8263808   -2.7444673   -4.8825294 
N     6.5975219   -1.4192574   -4.9605031 
C     7.7114732   -3.3584372   -4.0040829 
H     8.6558667   -4.5499980   -1.5710948 
H     8.6558667    4.5499980   -1.5710948 
H     5.7589608    4.5197575   -5.6850691 
H     5.7589608   -4.5197575   -5.6850691 
Zn   -7.5934174    0.0000000   -3.8974834 
C    -4.8553970   -2.4944260   -5.9458938 
C    -5.7900471   -3.4419476   -5.5742120 
C    -6.8263808   -2.7444673   -4.8825294 
C    -5.4517803   -1.2220614   -5.5917857 
N    -6.5975219   -1.4192574   -4.9605031 
C    -4.8188965    0.0000000   -5.8651205 
C    -5.4517803    1.2220614   -5.5917857 
C    -4.8553970    2.4944260   -5.9458938 
C    -5.7900471    3.4419476   -5.5742120 
C    -6.8263808    2.7444673   -4.8825294 
N    -6.5975219    1.4192574   -4.9605031 
C    -7.7114732    3.3584372   -4.0040829 
C    -8.3069485    2.7671163   -2.8952281 
C    -8.6470430    3.4653985   -1.6900179 
C    -8.7807861    2.5062246   -0.7101597 
C    -8.6283103    1.2345602   -1.3914106 
N    -8.3511661    1.4412149   -2.6682839 
C    -8.6949814    0.0000000   -0.7221791 
C    -8.6283103   -1.2345602   -1.3914106 
C    -8.7807861   -2.5062246   -0.7101597 
C    -8.6470430   -3.4653985   -1.6900179 
C    -8.3069485   -2.7671163   -2.8952281 
N    -8.3511661   -1.4412149   -2.6682839 
C    -7.7114732   -3.3584372   -4.0040829 
H    -5.7589608   -4.5197575   -5.6850691 
H    -5.7589608    4.5197575   -5.6850691 
H    -8.6558667    4.5499980   -1.5710948 
H    -8.6558667   -4.5499980   -1.5710948 
H    -4.4596411   -7.7182416    4.0359007 
H     4.4596411   -7.7182416    4.0359007 
H    -4.4596411    7.7182416    4.0359007 
H     4.4596411    7.7182416    4.0359007 
H    -4.4596411   -7.7182416   -4.0359007 
H     4.4596411   -7.7182416   -4.0359007 
H    -4.4596411    7.7182416   -4.0359007 
H     4.4596411    7.7182416   -4.0359007 
H     7.7484040    4.4527108    4.0463121 
H     7.7484040   -4.4527108    4.0463121 
H    -7.7484040    4.4527108    4.0463121 
H    -7.7484040   -4.4527108    4.0463121 
H     7.7484040    4.4527108   -4.0463121 
H     7.7484040   -4.4527108   -4.0463121 
H    -7.7484040    4.4527108   -4.0463121 
H    -7.7484040   -4.4527108   -4.0463121 
