# Supplementary material for: Magnetically Induced Current Densities in Zinc Porphyrin Nanoshells
Source: J Phys Chem A. 2022 Mar 18;126(12):1936–45. doi: 10.1021/acs.jpca.1c10815 (PMC8978182; doi:10.1021/acs.jpca.1c10815)
Supplement: Supplementary file 1 — jp1c10815_si_001.zip [file jp1c10815_si_001.zip › Molecule-4.xyz]

298
Energy =
Zn    0.0000000    0.0000000    6.8682393 
C    -3.5040794   -2.5148968    6.4374602 
C    -2.5149104   -3.5037393    6.4350418 
C    -1.2531030   -2.8133732    6.6354610 
C    -2.8135011   -1.2532580    6.6380955 
N    -1.4655952   -1.4657588    6.7970356 
C    -3.4659956    0.0000000    6.4944569 
C    -2.8135011    1.2532580    6.6380955 
C    -3.5040794    2.5148968    6.4374602 
C    -2.5149104    3.5037393    6.4350418 
C    -1.2531030    2.8133732    6.6354610 
N    -1.4655952    1.4657588    6.7970356 
C    -0.0000000    3.4660931    6.4917599 
C     1.2531030    2.8133732    6.6354610 
C     2.5149104    3.5037393    6.4350418 
C     3.5040794    2.5148968    6.4374602 
C     2.8135011    1.2532580    6.6380955 
N     1.4655952    1.4657588    6.7970356 
C     3.4659956    0.0000000    6.4944569 
C     2.8135011   -1.2532580    6.6380955 
C     3.5040794   -2.5148968    6.4374602 
C     2.5149104   -3.5037393    6.4350418 
C     1.2531030   -2.8133732    6.6354610 
N     1.4655952   -1.4657588    6.7970356 
C    -0.0000000   -3.4660931    6.4917599 
Zn    0.0000000    0.0000000   -6.8682393 
C    -3.5040794   -2.5148968   -6.4374602 
C    -2.5149104   -3.5037393   -6.4350418 
C    -1.2531030   -2.8133732   -6.6354610 
C    -2.8135011   -1.2532580   -6.6380955 
N    -1.4655952   -1.4657588   -6.7970356 
C    -3.4659956    0.0000000   -6.4944569 
C    -2.8135011    1.2532580   -6.6380955 
C    -3.5040794    2.5148968   -6.4374602 
C    -2.5149104    3.5037393   -6.4350418 
C    -1.2531030    2.8133732   -6.6354610 
N    -1.4655952    1.4657588   -6.7970356 
C    -0.0000000    3.4660931   -6.4917599 
C     1.2531030    2.8133732   -6.6354610 
C     2.5149104    3.5037393   -6.4350418 
C     3.5040794    2.5148968   -6.4374602 
C     2.8135011    1.2532580   -6.6380955 
N     1.4655952    1.4657588   -6.7970356 
C     3.4659956    0.0000000   -6.4944569 
C     2.8135011   -1.2532580   -6.6380955 
C     3.5040794   -2.5148968   -6.4374602 
C     2.5149104   -3.5037393   -6.4350418 
C     1.2531030   -2.8133732   -6.6354610 
N     1.4655952   -1.4657588   -6.7970356 
C    -0.0000000   -3.4660931   -6.4917599 
Zn    0.0000000   -7.6475249    3.9530754 
C    -3.4911564   -8.6740291    1.6952704 
C    -2.5189156   -8.8225923    0.7229719 
C    -1.2437340   -8.6932317    1.4053726 
C    -2.8003458   -8.3429676    2.9227615 
N    -1.4425895   -8.4070101    2.7221122 
C    -3.4063448   -7.7324342    4.0316107 
C    -2.7756431   -6.8550701    4.9289618 
C    -3.4688887   -5.8031341    5.6250045 
C    -2.5115735   -4.8783433    6.0186209 
C    -1.2329340   -5.4767480    5.6841906 
N    -1.4196084   -6.6535439    5.0215446 
C     0.0000000   -4.8498569    5.9757149 
C     1.2329340   -5.4767480    5.6841906 
C     2.5115735   -4.8783433    6.0186209 
C     3.4688887   -5.8031341    5.6250045 
C     2.7756431   -6.8550701    4.9289618 
N     1.4196084   -6.6535439    5.0215446 
C     3.4063448   -7.7324342    4.0316107 
C     2.8003458   -8.3429676    2.9227615 
C     3.4911564   -8.6740291    1.6952704 
C     2.5189156   -8.8225923    0.7229719 
C     1.2437340   -8.6932317    1.4053726 
N     1.4425895   -8.4070101    2.7221122 
C     0.0000000   -8.7667865    0.7346901 
H    -4.5720353   -8.6690005    1.5629289 
H    -4.5442226   -5.7591579    5.7224264 
H     4.5442226   -5.7591579    5.7224264 
H     4.5720353   -8.6690005    1.5629289 
Zn    0.0000000    7.6475249    3.9530754 
C    -3.4688887    5.8031341    5.6250045 
C    -2.5115735    4.8783433    6.0186209 
C    -1.2329340    5.4767480    5.6841906 
C    -2.7756431    6.8550701    4.9289618 
N    -1.4196084    6.6535439    5.0215446 
C    -3.4063448    7.7324342    4.0316107 
C    -2.8003458    8.3429676    2.9227615 
C    -3.4911564    8.6740291    1.6952704 
C    -2.5189156    8.8225923    0.7229719 
C    -1.2437340    8.6932317    1.4053726 
N    -1.4425895    8.4070101    2.7221122 
C     0.0000000    8.7667865    0.7346901 
C     1.2437340    8.6932317    1.4053726 
C     2.5189156    8.8225923    0.7229719 
C     3.4911564    8.6740291    1.6952704 
C     2.8003458    8.3429676    2.9227615 
N     1.4425895    8.4070101    2.7221122 
C     3.4063448    7.7324342    4.0316107 
C     2.7756431    6.8550701    4.9289618 
C     3.4688887    5.8031341    5.6250045 
C     2.5115735    4.8783433    6.0186209 
C     1.2329340    5.4767480    5.6841906 
N     1.4196084    6.6535439    5.0215446 
C     0.0000000    4.8498569    5.9757149 
H    -4.5442226    5.7591579    5.7224264 
H    -4.5720353    8.6690005    1.5629289 
H     4.5720353    8.6690005    1.5629289 
H     4.5442226    5.7591579    5.7224264 
Zn    0.0000000   -7.6475249   -3.9530754 
C    -3.4688887   -5.8031341   -5.6250045 
C    -2.5115735   -4.8783433   -6.0186209 
C    -1.2329340   -5.4767480   -5.6841906 
C    -2.7756431   -6.8550701   -4.9289618 
N    -1.4196084   -6.6535439   -5.0215446 
C    -3.4063448   -7.7324342   -4.0316107 
C    -2.8003458   -8.3429676   -2.9227615 
C    -3.4911564   -8.6740291   -1.6952704 
C    -2.5189156   -8.8225923   -0.7229719 
C    -1.2437340   -8.6932317   -1.4053726 
N    -1.4425895   -8.4070101   -2.7221122 
C     0.0000000   -8.7667865   -0.7346901 
C     1.2437340   -8.6932317   -1.4053726 
C     2.5189156   -8.8225923   -0.7229719 
C     3.4911564   -8.6740291   -1.6952704 
C     2.8003458   -8.3429676   -2.9227615 
N     1.4425895   -8.4070101   -2.7221122 
C     3.4063448   -7.7324342   -4.0316107 
C     2.7756431   -6.8550701   -4.9289618 
C     3.4688887   -5.8031341   -5.6250045 
C     2.5115735   -4.8783433   -6.0186209 
C     1.2329340   -5.4767480   -5.6841906 
N     1.4196084   -6.6535439   -5.0215446 
C     0.0000000   -4.8498569   -5.9757149 
H    -4.5442226   -5.7591579   -5.7224264 
H    -4.5720353   -8.6690005   -1.5629289 
H     4.5720353   -8.6690005   -1.5629289 
H     4.5442226   -5.7591579   -5.7224264 
Zn    0.0000000    7.6475249   -3.9530754 
C    -3.4911564    8.6740291   -1.6952704 
C    -2.5189156    8.8225923   -0.7229719 
C    -1.2437340    8.6932317   -1.4053726 
C    -2.8003458    8.3429676   -2.9227615 
N    -1.4425895    8.4070101   -2.7221122 
C    -3.4063448    7.7324342   -4.0316107 
C    -2.7756431    6.8550701   -4.9289618 
C    -3.4688887    5.8031341   -5.6250045 
C    -2.5115735    4.8783433   -6.0186209 
C    -1.2329340    5.4767480   -5.6841906 
N    -1.4196084    6.6535439   -5.0215446 
C     0.0000000    4.8498569   -5.9757149 
C     1.2329340    5.4767480   -5.6841906 
C     2.5115735    4.8783433   -6.0186209 
C     3.4688887    5.8031341   -5.6250045 
C     2.7756431    6.8550701   -4.9289618 
N     1.4196084    6.6535439   -5.0215446 
C     3.4063448    7.7324342   -4.0316107 
C     2.8003458    8.3429676   -2.9227615 
C     3.4911564    8.6740291   -1.6952704 
C     2.5189156    8.8225923   -0.7229719 
C     1.2437340    8.6932317   -1.4053726 
N     1.4425895    8.4070101   -2.7221122 
C     0.0000000    8.7667865   -0.7346901 
H    -4.5720353    8.6690005   -1.5629289 
H    -4.5442226    5.7591579   -5.7224264 
H     4.5442226    5.7591579   -5.7224264 
H     4.5720353    8.6690005   -1.5629289 
Zn    7.6445878    0.0000000    3.9533367 
C     4.8795079   -2.5113972    6.0239516 
C     5.8057418   -3.4684672    5.6330255 
C     6.8559378   -2.7755075    4.9335450 
C     5.4766678   -1.2328603    5.6872793 
N     6.6528689   -1.4195287    5.0238238 
C     4.8495018    0.0000000    5.9785360 
C     5.4766678    1.2328603    5.6872793 
C     4.8795079    2.5113972    6.0239516 
C     5.8057418    3.4684672    5.6330255 
C     6.8559378    2.7755075    4.9335450 
N     6.6528689    1.4195287    5.0238238 
C     7.7313018    3.4061728    4.0341983 
C     8.3391320    2.8002871    2.9235509 
C     8.6676322    3.4913225    1.6954711 
C     8.8156633    2.5191139    0.7229548 
C     8.6880310    1.2438600    1.4054384 
N     8.4037110    1.4426217    2.7226798 
C     8.7617854    0.0000000    0.7347728 
C     8.6880310   -1.2438600    1.4054384 
C     8.8156633   -2.5191139    0.7229548 
C     8.6676322   -3.4913225    1.6954711 
C     8.3391320   -2.8002871    2.9235509 
N     8.4037110   -1.4426217    2.7226798 
C     7.7313018   -3.4061728    4.0341983 
H     5.7652259   -4.5431911    5.7385149 
H     5.7652259    4.5431911    5.7385149 
H     8.6616914    4.5721987    1.5630711 
H     8.6616914   -4.5721987    1.5630711 
Zn   -7.6445878    0.0000000    3.9533367 
C    -8.8156633   -2.5191139    0.7229548 
C    -8.6676322   -3.4913225    1.6954711 
C    -8.3391320   -2.8002871    2.9235509 
C    -8.6880310   -1.2438600    1.4054384 
N    -8.4037110   -1.4426217    2.7226798 
C    -8.7617854    0.0000000    0.7347728 
C    -8.6880310    1.2438600    1.4054384 
C    -8.8156633    2.5191139    0.7229548 
C    -8.6676322    3.4913225    1.6954711 
C    -8.3391320    2.8002871    2.9235509 
N    -8.4037110    1.4426217    2.7226798 
C    -7.7313018    3.4061728    4.0341983 
C    -6.8559378    2.7755075    4.9335450 
C    -5.8057418    3.4684672    5.6330255 
C    -4.8795079    2.5113972    6.0239516 
C    -5.4766678    1.2328603    5.6872793 
N    -6.6528689    1.4195287    5.0238238 
C    -4.8495018    0.0000000    5.9785360 
C    -5.4766678   -1.2328603    5.6872793 
C    -4.8795079   -2.5113972    6.0239516 
C    -5.8057418   -3.4684672    5.6330255 
C    -6.8559378   -2.7755075    4.9335450 
N    -6.6528689   -1.4195287    5.0238238 
C    -7.7313018   -3.4061728    4.0341983 
H    -8.6616914   -4.5721987    1.5630711 
H    -8.6616914    4.5721987    1.5630711 
H    -5.7652259    4.5431911    5.7385149 
H    -5.7652259   -4.5431911    5.7385149 
Zn    7.6445878    0.0000000   -3.9533367 
C     8.8156633   -2.5191139   -0.7229548 
C     8.6676322   -3.4913225   -1.6954711 
C     8.3391320   -2.8002871   -2.9235509 
C     8.6880310   -1.2438600   -1.4054384 
N     8.4037110   -1.4426217   -2.7226798 
C     8.7617854    0.0000000   -0.7347728 
C     8.6880310    1.2438600   -1.4054384 
C     8.8156633    2.5191139   -0.7229548 
C     8.6676322    3.4913225   -1.6954711 
C     8.3391320    2.8002871   -2.9235509 
N     8.4037110    1.4426217   -2.7226798 
C     7.7313018    3.4061728   -4.0341983 
C     6.8559378    2.7755075   -4.9335450 
C     5.8057418    3.4684672   -5.6330255 
C     4.8795079    2.5113972   -6.0239516 
C     5.4766678    1.2328603   -5.6872793 
N     6.6528689    1.4195287   -5.0238238 
C     4.8495018    0.0000000   -5.9785360 
C     5.4766678   -1.2328603   -5.6872793 
C     4.8795079   -2.5113972   -6.0239516 
C     5.8057418   -3.4684672   -5.6330255 
C     6.8559378   -2.7755075   -4.9335450 
N     6.6528689   -1.4195287   -5.0238238 
C     7.7313018   -3.4061728   -4.0341983 
H     8.6616914   -4.5721987   -1.5630711 
H     8.6616914    4.5721987   -1.5630711 
H     5.7652259    4.5431911   -5.7385149 
H     5.7652259   -4.5431911   -5.7385149 
Zn   -7.6445878    0.0000000   -3.9533367 
C    -4.8795079   -2.5113972   -6.0239516 
C    -5.8057418   -3.4684672   -5.6330255 
C    -6.8559378   -2.7755075   -4.9335450 
C    -5.4766678   -1.2328603   -5.6872793 
N    -6.6528689   -1.4195287   -5.0238238 
C    -4.8495018    0.0000000   -5.9785360 
C    -5.4766678    1.2328603   -5.6872793 
C    -4.8795079    2.5113972   -6.0239516 
C    -5.8057418    3.4684672   -5.6330255 
C    -6.8559378    2.7755075   -4.9335450 
N    -6.6528689    1.4195287   -5.0238238 
C    -7.7313018    3.4061728   -4.0341983 
C    -8.3391320    2.8002871   -2.9235509 
C    -8.6676322    3.4913225   -1.6954711 
C    -8.8156633    2.5191139   -0.7229548 
C    -8.6880310    1.2438600   -1.4054384 
N    -8.4037110    1.4426217   -2.7226798 
C    -8.7617854    0.0000000   -0.7347728 
C    -8.6880310   -1.2438600   -1.4054384 
C    -8.8156633   -2.5191139   -0.7229548 
C    -8.6676322   -3.4913225   -1.6954711 
C    -8.3391320   -2.8002871   -2.9235509 
N    -8.4037110   -1.4426217   -2.7226798 
C    -7.7313018   -3.4061728   -4.0341983 
H    -5.7652259   -4.5431911   -5.7385149 
H    -5.7652259    4.5431911   -5.7385149 
H    -8.6616914    4.5721987   -1.5630711 
H    -8.6616914   -4.5721987   -1.5630711 
H    -4.4983739   -7.7503602    4.0610445 
H     4.4983739   -7.7503602    4.0610445 
H    -4.4983739    7.7503602    4.0610445 
H     4.4983739    7.7503602    4.0610445 
H    -4.4983739   -7.7503602   -4.0610445 
H     4.4983739   -7.7503602   -4.0610445 
H    -4.4983739    7.7503602   -4.0610445 
H     4.4983739    7.7503602   -4.0610445 
H     7.7500380    4.4981903    4.0641439 
H     7.7500380   -4.4981903    4.0641439 
H    -7.7500380    4.4981903    4.0641439 
H    -7.7500380   -4.4981903    4.0641439 
H     7.7500380    4.4981903   -4.0641439 
H     7.7500380   -4.4981903   -4.0641439 
H    -7.7500380    4.4981903   -4.0641439 
H    -7.7500380   -4.4981903   -4.0641439 
