# Supplementary material for: Magnetically Induced Current Densities in Zinc Porphyrin Nanoshells
Source: J Phys Chem A. 2022 Mar 18;126(12):1936–45. doi: 10.1021/acs.jpca.1c10815 (PMC8978182; doi:10.1021/acs.jpca.1c10815)
Supplement: Supplementary file 1 — jp1c10815_si_001.zip [file jp1c10815_si_001.zip › Molecule-5.xyz]

394
Energy =
Zn   -0.0000000   -0.0000000   12.1781534 
C     3.5117847    2.5381433   12.0522946 
C     2.5381433    3.5117847   12.0522946 
C     1.2670370    2.8255102   12.1109466 
C     2.8255102    1.2670370   12.1109466 
N     1.4616903    1.4616903   12.1666240 
C     3.4790428    0.0000000   12.0464488 
C     2.8255102   -1.2670370   12.1109466 
C     3.5117847   -2.5381433   12.0522946 
C     2.5381433   -3.5117847   12.0522946 
C     1.2670370   -2.8255102   12.1109466 
N     1.4616903   -1.4616903   12.1666240 
C     0.0000000   -3.4790428   12.0464488 
C    -1.2670370   -2.8255102   12.1109466 
C    -2.5381433   -3.5117847   12.0522946 
C    -3.5117847   -2.5381433   12.0522946 
C    -2.8255102   -1.2670370   12.1109466 
N    -1.4616903   -1.4616903   12.1666240 
C    -3.4790428   -0.0000000   12.0464488 
C    -2.8255102    1.2670370   12.1109466 
C    -3.5117847    2.5381433   12.0522946 
C    -2.5381433    3.5117847   12.0522946 
C    -1.2670370    2.8255102   12.1109466 
N    -1.4616903    1.4616903   12.1666240 
C    -0.0000000    3.4790428   12.0464488 
H     4.5989437    2.6626450   12.0104600 
H     2.6626450    4.5989437   12.0104600 
H     4.5989437   -2.6626450   12.0104600 
H     2.6626450   -4.5989437   12.0104600 
H    -2.6626450   -4.5989437   12.0104600 
H    -4.5989437   -2.6626450   12.0104600 
H    -4.5989437    2.6626450   12.0104600 
H    -2.6626450    4.5989437   12.0104600 
Zn   11.4751516    0.0000000    6.3909049 
C    12.8281081   -3.5051320    4.2594678 
C    13.1827174   -2.5460067    3.3366568 
C    12.8203258   -1.2650847    3.9102388 
C    12.2232338   -2.8072251    5.3764502 
N    12.2478847   -1.4433692    5.1444375 
C    11.6260589   -3.4262523    6.4849702 
C    10.8934788   -2.8074854    7.5087028 
C    10.1563581   -3.5053044    8.5434510 
C     9.4838624   -2.5462300    9.2678774 
C     9.8398373   -1.2651459    8.6900739 
N    10.6960754   -1.4434164    7.6330514 
C     9.3632529    0.0000000    9.1565820 
C     9.8398373    1.2651459    8.6900739 
C     9.4838624    2.5462300    9.2678774 
C    10.1563581    3.5053044    8.5434510 
C    10.8934788    2.8074854    7.5087028 
N    10.6960754    1.4434164    7.6330514 
C    11.6260589    3.4262523    6.4849702 
C    12.2232338    2.8072251    5.3764502 
C    12.8281081    3.5051320    4.2594678 
C    13.1827174    2.5460067    3.3366568 
C    12.8203258    1.2650847    3.9102388 
N    12.2478847    1.4433692    5.1444375 
C    13.0291085   -0.0000000    3.2765618 
H    12.9491416   -4.5924257    4.1852579 
H    13.6559113   -2.6824849    2.3582000 
H    10.1427640   -4.5925954    8.6847476 
H     8.8134109   -2.6827312   10.1233146 
H     8.8134109    2.6827312   10.1233146 
H    10.1427640    4.5925954    8.6847476 
H    12.9491416    4.5924257    4.1852579 
H    13.6559113    2.6824849    2.3582000 
Zn  -11.4751516    0.0000000    6.3909049 
C   -12.8281081    3.5051320    4.2594678 
C   -13.1827174    2.5460067    3.3366568 
C   -12.8203258    1.2650847    3.9102388 
C   -12.2232338    2.8072251    5.3764502 
N   -12.2478847    1.4433692    5.1444375 
C   -11.6260589    3.4262523    6.4849702 
C   -10.8934788    2.8074854    7.5087028 
C   -10.1563581    3.5053044    8.5434510 
C    -9.4838624    2.5462300    9.2678774 
C    -9.8398373    1.2651459    8.6900739 
N   -10.6960754    1.4434164    7.6330514 
C    -9.3632529   -0.0000000    9.1565820 
C    -9.8398373   -1.2651459    8.6900739 
C    -9.4838624   -2.5462300    9.2678774 
C   -10.1563581   -3.5053044    8.5434510 
C   -10.8934788   -2.8074854    7.5087028 
N   -10.6960754   -1.4434164    7.6330514 
C   -11.6260589   -3.4262523    6.4849702 
C   -12.2232338   -2.8072251    5.3764502 
C   -12.8281081   -3.5051320    4.2594678 
C   -13.1827174   -2.5460067    3.3366568 
C   -12.8203258   -1.2650847    3.9102388 
N   -12.2478847   -1.4433692    5.1444375 
C   -13.0291085    0.0000000    3.2765618 
H   -12.9491416    4.5924257    4.1852579 
H   -13.6559113    2.6824849    2.3582000 
H   -10.1427640    4.5925954    8.6847476 
H    -8.8134109    2.6827312   10.1233146 
H    -8.8134109   -2.6827312   10.1233146 
H   -10.1427640   -4.5925954    8.6847476 
H   -12.9491416   -4.5924257    4.1852579 
H   -13.6559113   -2.6824849    2.3582000 
Zn   11.4751516    0.0000000   -6.3909049 
C    13.1827174   -2.5460067   -3.3366568 
C    12.8281081   -3.5051320   -4.2594678 
C    12.2232338   -2.8072251   -5.3764502 
C    12.8203258   -1.2650847   -3.9102388 
N    12.2478847   -1.4433692   -5.1444375 
C    13.0291085   -0.0000000   -3.2765618 
C    12.8203258    1.2650847   -3.9102388 
C    13.1827174    2.5460067   -3.3366568 
C    12.8281081    3.5051320   -4.2594678 
C    12.2232338    2.8072251   -5.3764502 
N    12.2478847    1.4433692   -5.1444375 
C    11.6260589    3.4262523   -6.4849702 
C    10.8934788    2.8074854   -7.5087028 
C    10.1563581    3.5053044   -8.5434510 
C     9.4838624    2.5462300   -9.2678774 
C     9.8398373    1.2651459   -8.6900739 
N    10.6960754    1.4434164   -7.6330514 
C     9.3632529    0.0000000   -9.1565820 
C     9.8398373   -1.2651459   -8.6900739 
C     9.4838624   -2.5462300   -9.2678774 
C    10.1563581   -3.5053044   -8.5434510 
C    10.8934788   -2.8074854   -7.5087028 
N    10.6960754   -1.4434164   -7.6330514 
C    11.6260589   -3.4262523   -6.4849702 
H    13.6559113   -2.6824849   -2.3582000 
H    12.9491416   -4.5924257   -4.1852579 
H    13.6559113    2.6824849   -2.3582000 
H    12.9491416    4.5924257   -4.1852579 
H    10.1427640    4.5925954   -8.6847476 
H     8.8134109    2.6827312  -10.1233146 
H     8.8134109   -2.6827312  -10.1233146 
H    10.1427640   -4.5925954   -8.6847476 
Zn  -11.4751516    0.0000000   -6.3909049 
C   -13.1827174    2.5460067   -3.3366568 
C   -12.8281081    3.5051320   -4.2594678 
C   -12.2232338    2.8072251   -5.3764502 
C   -12.8203258    1.2650847   -3.9102388 
N   -12.2478847    1.4433692   -5.1444375 
C   -13.0291085    0.0000000   -3.2765618 
C   -12.8203258   -1.2650847   -3.9102388 
C   -13.1827174   -2.5460067   -3.3366568 
C   -12.8281081   -3.5051320   -4.2594678 
C   -12.2232338   -2.8072251   -5.3764502 
N   -12.2478847   -1.4433692   -5.1444375 
C   -11.6260589   -3.4262523   -6.4849702 
C   -10.8934788   -2.8074854   -7.5087028 
C   -10.1563581   -3.5053044   -8.5434510 
C    -9.4838624   -2.5462300   -9.2678774 
C    -9.8398373   -1.2651459   -8.6900739 
N   -10.6960754   -1.4434164   -7.6330514 
C    -9.3632529   -0.0000000   -9.1565820 
C    -9.8398373    1.2651459   -8.6900739 
C    -9.4838624    2.5462300   -9.2678774 
C   -10.1563581    3.5053044   -8.5434510 
C   -10.8934788    2.8074854   -7.5087028 
N   -10.6960754    1.4434164   -7.6330514 
C   -11.6260589    3.4262523   -6.4849702 
H   -13.6559113    2.6824849   -2.3582000 
H   -12.9491416    4.5924257   -4.1852579 
H   -13.6559113   -2.6824849   -2.3582000 
H   -12.9491416   -4.5924257   -4.1852579 
H   -10.1427640   -4.5925954   -8.6847476 
H    -8.8134109   -2.6827312  -10.1233146 
H    -8.8134109    2.6827312  -10.1233146 
H   -10.1427640    4.5925954   -8.6847476 
Zn   -0.0000000    0.0000000  -12.1781534 
C     3.5117847   -2.5381433  -12.0522946 
C     2.5381433   -3.5117847  -12.0522946 
C     1.2670370   -2.8255102  -12.1109466 
C     2.8255102   -1.2670370  -12.1109466 
N     1.4616903   -1.4616903  -12.1666240 
C     3.4790428    0.0000000  -12.0464488 
C     2.8255102    1.2670370  -12.1109466 
C     3.5117847    2.5381433  -12.0522946 
C     2.5381433    3.5117847  -12.0522946 
C     1.2670370    2.8255102  -12.1109466 
N     1.4616903    1.4616903  -12.1666240 
C    -0.0000000    3.4790428  -12.0464488 
C    -1.2670370    2.8255102  -12.1109466 
C    -2.5381433    3.5117847  -12.0522946 
C    -3.5117847    2.5381433  -12.0522946 
C    -2.8255102    1.2670370  -12.1109466 
N    -1.4616903    1.4616903  -12.1666240 
C    -3.4790428   -0.0000000  -12.0464488 
C    -2.8255102   -1.2670370  -12.1109466 
C    -3.5117847   -2.5381433  -12.0522946 
C    -2.5381433   -3.5117847  -12.0522946 
C    -1.2670370   -2.8255102  -12.1109466 
N    -1.4616903   -1.4616903  -12.1666240 
C     0.0000000   -3.4790428  -12.0464488 
H     4.5989437   -2.6626450  -12.0104600 
H     2.6626450   -4.5989437  -12.0104600 
H     4.5989437    2.6626450  -12.0104600 
H     2.6626450    4.5989437  -12.0104600 
H    -2.6626450    4.5989437  -12.0104600 
H    -4.5989437    2.6626450  -12.0104600 
H    -4.5989437   -2.6626450  -12.0104600 
H    -2.6626450   -4.5989437  -12.0104600 
Zn    0.0000000   11.4751516    6.3909049 
C     3.5051320   12.8281081    4.2594678 
C     2.5460067   13.1827174    3.3366568 
C     1.2650847   12.8203258    3.9102388 
C     2.8072251   12.2232338    5.3764502 
N     1.4433692   12.2478847    5.1444375 
C     3.4262523   11.6260589    6.4849702 
C     2.8074854   10.8934788    7.5087028 
C     3.5053044   10.1563581    8.5434510 
C     2.5462300    9.4838624    9.2678774 
C     1.2651459    9.8398373    8.6900739 
N     1.4434164   10.6960754    7.6330514 
C    -0.0000000    9.3632529    9.1565820 
C    -1.2651459    9.8398373    8.6900739 
C    -2.5462300    9.4838624    9.2678774 
C    -3.5053044   10.1563581    8.5434510 
C    -2.8074854   10.8934788    7.5087028 
N    -1.4434164   10.6960754    7.6330514 
C    -3.4262523   11.6260589    6.4849702 
C    -2.8072251   12.2232338    5.3764502 
C    -3.5051320   12.8281081    4.2594678 
C    -2.5460067   13.1827174    3.3366568 
C    -1.2650847   12.8203258    3.9102388 
N    -1.4433692   12.2478847    5.1444375 
C     0.0000000   13.0291085    3.2765618 
H     4.5924257   12.9491416    4.1852579 
H     2.6824849   13.6559113    2.3582000 
H     4.5925954   10.1427640    8.6847476 
H     2.6827312    8.8134109   10.1233146 
H    -2.6827312    8.8134109   10.1233146 
H    -4.5925954   10.1427640    8.6847476 
H    -4.5924257   12.9491416    4.1852579 
H    -2.6824849   13.6559113    2.3582000 
Zn    0.0000000  -11.4751516    6.3909049 
C     2.5460067  -13.1827174    3.3366568 
C     3.5051320  -12.8281081    4.2594678 
C     2.8072251  -12.2232338    5.3764502 
C     1.2650847  -12.8203258    3.9102388 
N     1.4433692  -12.2478847    5.1444375 
C    -0.0000000  -13.0291085    3.2765618 
C    -1.2650847  -12.8203258    3.9102388 
C    -2.5460067  -13.1827174    3.3366568 
C    -3.5051320  -12.8281081    4.2594678 
C    -2.8072251  -12.2232338    5.3764502 
N    -1.4433692  -12.2478847    5.1444375 
C    -3.4262523  -11.6260589    6.4849702 
C    -2.8074854  -10.8934788    7.5087028 
C    -3.5053044  -10.1563581    8.5434510 
C    -2.5462300   -9.4838624    9.2678774 
C    -1.2651459   -9.8398373    8.6900739 
N    -1.4434164  -10.6960754    7.6330514 
C     0.0000000   -9.3632529    9.1565820 
C     1.2651459   -9.8398373    8.6900739 
C     2.5462300   -9.4838624    9.2678774 
C     3.5053044  -10.1563581    8.5434510 
C     2.8074854  -10.8934788    7.5087028 
N     1.4434164  -10.6960754    7.6330514 
C     3.4262523  -11.6260589    6.4849702 
H     2.6824849  -13.6559113    2.3582000 
H     4.5924257  -12.9491416    4.1852579 
H    -2.6824849  -13.6559113    2.3582000 
H    -4.5924257  -12.9491416    4.1852579 
H    -4.5925954  -10.1427640    8.6847476 
H    -2.6827312   -8.8134109   10.1233146 
H     2.6827312   -8.8134109   10.1233146 
H     4.5925954  -10.1427640    8.6847476 
Zn    0.0000000   11.4751516   -6.3909049 
C     2.5460067   13.1827174   -3.3366568 
C     3.5051320   12.8281081   -4.2594678 
C     2.8072251   12.2232338   -5.3764502 
C     1.2650847   12.8203258   -3.9102388 
N     1.4433692   12.2478847   -5.1444375 
C     0.0000000   13.0291085   -3.2765618 
C    -1.2650847   12.8203258   -3.9102388 
C    -2.5460067   13.1827174   -3.3366568 
C    -3.5051320   12.8281081   -4.2594678 
C    -2.8072251   12.2232338   -5.3764502 
N    -1.4433692   12.2478847   -5.1444375 
C    -3.4262523   11.6260589   -6.4849702 
C    -2.8074854   10.8934788   -7.5087028 
C    -3.5053044   10.1563581   -8.5434510 
C    -2.5462300    9.4838624   -9.2678774 
C    -1.2651459    9.8398373   -8.6900739 
N    -1.4434164   10.6960754   -7.6330514 
C    -0.0000000    9.3632529   -9.1565820 
C     1.2651459    9.8398373   -8.6900739 
C     2.5462300    9.4838624   -9.2678774 
C     3.5053044   10.1563581   -8.5434510 
C     2.8074854   10.8934788   -7.5087028 
N     1.4434164   10.6960754   -7.6330514 
C     3.4262523   11.6260589   -6.4849702 
H     2.6824849   13.6559113   -2.3582000 
H     4.5924257   12.9491416   -4.1852579 
H    -2.6824849   13.6559113   -2.3582000 
H    -4.5924257   12.9491416   -4.1852579 
H    -4.5925954   10.1427640   -8.6847476 
H    -2.6827312    8.8134109  -10.1233146 
H     2.6827312    8.8134109  -10.1233146 
H     4.5925954   10.1427640   -8.6847476 
Zn    0.0000000  -11.4751516   -6.3909049 
C     3.5051320  -12.8281081   -4.2594678 
C     2.5460067  -13.1827174   -3.3366568 
C     1.2650847  -12.8203258   -3.9102388 
C     2.8072251  -12.2232338   -5.3764502 
N     1.4433692  -12.2478847   -5.1444375 
C     3.4262523  -11.6260589   -6.4849702 
C     2.8074854  -10.8934788   -7.5087028 
C     3.5053044  -10.1563581   -8.5434510 
C     2.5462300   -9.4838624   -9.2678774 
C     1.2651459   -9.8398373   -8.6900739 
N     1.4434164  -10.6960754   -7.6330514 
C     0.0000000   -9.3632529   -9.1565820 
C    -1.2651459   -9.8398373   -8.6900739 
C    -2.5462300   -9.4838624   -9.2678774 
C    -3.5053044  -10.1563581   -8.5434510 
C    -2.8074854  -10.8934788   -7.5087028 
N    -1.4434164  -10.6960754   -7.6330514 
C    -3.4262523  -11.6260589   -6.4849702 
C    -2.8072251  -12.2232338   -5.3764502 
C    -3.5051320  -12.8281081   -4.2594678 
C    -2.5460067  -13.1827174   -3.3366568 
C    -1.2650847  -12.8203258   -3.9102388 
N    -1.4433692  -12.2478847   -5.1444375 
C    -0.0000000  -13.0291085   -3.2765618 
H     4.5924257  -12.9491416   -4.1852579 
H     2.6824849  -13.6559113   -2.3582000 
H     4.5925954  -10.1427640   -8.6847476 
H     2.6827312   -8.8134109  -10.1233146 
H    -2.6827312   -8.8134109  -10.1233146 
H    -4.5925954  -10.1427640   -8.6847476 
H    -4.5924257  -12.9491416   -4.1852579 
H    -2.6824849  -13.6559113   -2.3582000 
C     4.8635709   -0.0000000   11.7653690 
C     6.0354994    0.0000000   11.3468132 
C     7.2500697   -0.0000000   10.7538784 
C     8.2966402    0.0000000   10.0797155 
C    -0.0000000   -4.8635709   11.7653690 
C     0.0000000   -6.0354994   11.3468132 
C     0.0000000   -7.2500697   10.7538784 
C     0.0000000   -8.2966402   10.0797155 
C    -4.8635709    0.0000000   11.7653690 
C    -6.0354994   -0.0000000   11.3468132 
C    -7.2500697   -0.0000000   10.7538784 
C    -8.2966402    0.0000000   10.0797155 
C     0.0000000    4.8635709   11.7653690 
C     0.0000000    6.0354994   11.3468132 
C     0.0000000    7.2500697   10.7538784 
C     0.0000000    8.2966402   10.0797155 
C    13.3888791    0.0000000    1.9126601 
C    13.5307179    0.0000000    0.6756645 
C    13.5307179    0.0000000   -0.6756645 
C    13.3888791    0.0000000   -1.9126601 
C   -13.3888791   -0.0000000    1.9126601 
C   -13.5307179    0.0000000    0.6756645 
C   -13.5307179    0.0000000   -0.6756645 
C   -13.3888791   -0.0000000   -1.9126601 
C     8.2966402    0.0000000  -10.0797155 
C     7.2500697   -0.0000000  -10.7538784 
C     6.0354994    0.0000000  -11.3468132 
C     4.8635709   -0.0000000  -11.7653690 
C    -8.2966402    0.0000000  -10.0797155 
C    -7.2500697   -0.0000000  -10.7538784 
C    -6.0354994   -0.0000000  -11.3468132 
C    -4.8635709    0.0000000  -11.7653690 
C     0.0000000    4.8635709  -11.7653690 
C     0.0000000    6.0354994  -11.3468132 
C     0.0000000    7.2500697  -10.7538784 
C     0.0000000    8.2966402  -10.0797155 
C    -0.0000000   -4.8635709  -11.7653690 
C     0.0000000   -6.0354994  -11.3468132 
C     0.0000000   -7.2500697  -10.7538784 
C     0.0000000   -8.2966402  -10.0797155 
C    -0.0000000   13.3888791    1.9126601 
C     0.0000000   13.5307179    0.6756645 
C     0.0000000   13.5307179   -0.6756645 
C    -0.0000000   13.3888791   -1.9126601 
C     0.0000000  -13.3888791    1.9126601 
C     0.0000000  -13.5307179    0.6756645 
C     0.0000000  -13.5307179   -0.6756645 
C     0.0000000  -13.3888791   -1.9126601 
H    11.6832716   -4.5242554    6.5204992 
H    11.6832716    4.5242554    6.5204992 
H   -11.6832716    4.5242554    6.5204992 
H   -11.6832716   -4.5242554    6.5204992 
H    11.6832716    4.5242554   -6.5204992 
H    11.6832716   -4.5242554   -6.5204992 
H   -11.6832716   -4.5242554   -6.5204992 
H   -11.6832716    4.5242554   -6.5204992 
H     4.5242554   11.6832716    6.5204992 
H    -4.5242554   11.6832716    6.5204992 
H    -4.5242554  -11.6832716    6.5204992 
H     4.5242554  -11.6832716    6.5204992 
H    -4.5242554   11.6832716   -6.5204992 
H     4.5242554   11.6832716   -6.5204992 
H     4.5242554  -11.6832716   -6.5204992 
H    -4.5242554  -11.6832716   -6.5204992 
